# Supplementary material for: Ocular pigmentation in humans, great apes, and gibbons is not suggestive of communicative functions
Source: Sci Rep. 2021 Jun 21;11:12994. doi: 10.1038/s41598-021-92348-z (PMC8217224; doi:10.1038/s41598-021-92348-z)
Supplement: Supplementary file 2 — Supplementary Information 2. [file 41598_2021_92348_MOESM2_ESM.xlsx]

## Sheet: Tabelle1
Study ID	Genus	Species	Sex	Name	Status	Location (when photographed)	Lighter region	Lowest value	Highest value	RIL	HC	Slope	Comment	Source
HOL-4	Hoolock	leuconedys	female		Wildborn	Yangon Zoo	Iris	34.93	64.13	54.4675	29.2	1.168		Thomas Geissmann
HOL-5	Hoolock	leuconedys	female		Wildborn	Yangon Zoo	Iris	28.33	44.43	63.7632	16.1	0.412821	Reflexion in pupil	Thomas Geissmann
HOL-10	Hoolock	leuconedys (tianxing)	female		Wildborn	Wild	Iris	16	43.67	36.6384	27.67	3.95286		https://www.terramater.at/wp-content/uploads/2018/10/TMFS_A-Song-for-Love_graded_01-943x531.jpg
HOL-2	Hoolock	leuconedys	male	U Myint Swe	?	GCC	Iris	22.4	75.2	29.7872	52.8	2.2	Reflexion in pupil	https://www.gibboncenter.org/uploads/1/0/9/1/109113753/published/img-2146-1.jpg?1543170868
HOL-3	Hoolock	leuconedys	male	Arthur	?	GCC	Iris	18.33	50.83	36.0614	32.5	1.3		https://66.media.tumblr.com/2ddd3d395388155c2fff821595204e90/tumblr_mqvqeu2qJw1rslhqvo1_1280.jpg
HOL-8	Hoolock	leuconedys	male		?	Hangzhou Safari Park	Iris	32.67	77.83	41.9761	45.16	5.01778		https://www.leszoosdanslemonde.com/gal2data/albums/mammiferes/primates/hylobatidae/hoolock_leuconedys/hangzhou_safari_hoolock_leuconedys_2014_4.jpg
HOL-9	Hoolock	leuconedys	male	Umau Mau Mau	?	GCC	Iris	14.83	37.83	39.2017	23	3.28571	Reflexion in pupil	https://www.gibboncenter.org/uploads/1/0/9/1/109113753/published/p9190242.jpg?1543169025
HOL-11	Hoolock	leuconedys	male		?		Iris	3.17	40.5	7.82716	37.33	5.33286		https://news.cgtn.com/news/77416a4e3463544d774d544e7941544e3149444f31457a6333566d54/img/407c9b1ca0a44f1cb7de993a74ef680a/407c9b1ca0a44f1cb7de993a74ef680a.jpg
HOL-6	Hoolock	leuconedys (tianxing)	male		Wildborn	Nay Piy Daw Zoo	Iris	68.46	85.36	80.2015	16.9	0.444737	Reflexion in pupil	Thomas Geissmann
HOL-7	Hoolock	leuconedys (tianxing)	male		Wildborn	Yangon Zoo	Iris	9.28	33.33	27.8428	24.05	1.00208	Reflexion in pupil	Thomas Geissmann, https://www.flickr.com/photos/arcibaldo/35368377571/in/photolist-VTmHX8-Cez8M2-Cd4dnS-BP7UYa-BNmgoZ-CmS3Ba-BpmqKN-CoMrXx-BUJmVS-EMgiyg-EMgig2-BXz18D-FykkcC-FADAJR-Fhp8pW-2iKczqe-VuLVEA-VTobri-UTjpb4-UTkbgp-UTxvd8-VTmKCn-W85NJe-cAyF3w-9r3rEj-9r3rEm
HYL-1	Hylobates	lar	female		Captive-born	Rostock	Sclera	24.83	58.42	42.5026	33.59	1.39958		Kai Caspar
HYL-2	Hylobates	lar	female		Captive-born		Sclera	15.67	51.25	30.5756	35.58	4.4475		https://australiascience.tv/app/uploads/2018/06/180622_gibbon_1P.jpg
HYL-3	Hylobates	lar	female	Koko	?	Indianapolis Zoo	Iris	24.5	106.17	23.0762	81.67	8.167		https://www.indianapoliszoo.com/wp-content/uploads/2018/04/CROPPED_Gibbon_Coco-Fred_Cateresizedresized.jpg
HYL-4	Hylobates	lar	female	Somer	?	Monkey Haven	Iris	6.33	38.67	16.3693	32.34	4.0425		https://www.monkeyhaven.org/wp-content/uploads/2015/11/lar-gibbons-960x540-800x450.jpg
HYL-5	Hylobates	lar	female		?		Iris	26.67	53.89	49.4897	27.22	1.81467	Reflexion in pupil	https://www.colourbox.com/image/gibbon-close-up-face-in-zoo-image-37498582
HYL-6	Hylobates	lar	female		Captive-born	Doué la Fontaine	Sclera	96.58	126.33	76.4506	29.75	1.41667		Kai Caspar
HYL-7	Hylobates	lar	female	Usha	Captive-born	Cologne	Sclera	25.27	61.64	40.9961	36.37	1.03914		https://www.flickr.com/photos/7324127@N06/471069831/in/photolist-fqK94S-7sGpBF-7zCQpo-8tNRwe-3f4vRp-8uqeHH-79qdFX-7c8oJH-uGyxV-66J5e6-cJDNCw-sYbE9V-ae41Bx-CSUaVF-HCmDD-zLMd5t-bE1RsV-woyFAv-66NmQJ-fxm6Ne-fxAwoG-fxAtUd-fxm9aH-fxm28n-yX9CN5-2gURwkg-8u8we3-bX8tuH-8u5qLg-8pX7A8-7h4L29-bsfCdu-JHnRzK-3f4qZv-br6WYQ-br6WbC-br6W3Q-3f4pK2-br6WS5-bE1RHX-bE1RPD-br6Wgs-bE1SgH-5iyqdr-br6XuA-bE1Rz6-3f4vnB-3f4pTF…
HYL-9	Hylobates	lar	female	Domino	Captive-born	Stuttgart	Iris	38.58	51.58	74.7964	13	1		https://www.flickr.com/photos/cameron_hf/5442469389/in/photolist-9hW5x8-dzQXd9-69kWe9-69gKjp-69gK8g-vZ2UEi-2e2uL7n-24NQ69a-r51qKW-wBoLrk-uzLSKg-r8Ac3Z-xyAA9L-EQRHq7-rdNz7g-Ss9T3q-bEpvnH-9e3Akc-8E4Umm-cupkGE-8PyXor-8RiPCq-8PC373-9c3oQD-98Mp62-98Mo3k-9hZ4MN-69kWvm-98Qjtn-98Qjp8-98Qjx8-fJMiqa-5YG97P-bttdRV-rdxxmH-9hW39T-btteND-5R8iv2-5AD7nb-5yVDdu-4QQKJV-5yRjvV-6d5TDr-rfMk7h-9bvMnB-dzQWAu-dTu81H-9hZ…
HYL-10	Hylobates	lar	female	Jane	Wildborn	Twycross	Iris	25.67	57.08	44.972	31.41	1.65316		https://www.flickr.com/photos/djpklb/6712911219/in/photolist-becqCB-2cxQXQW-MhJsGL-2gRtdZm-7RpBFK-3xYYZi-a2igUU-6azfcG-b6j63T-bpLwjt-bpLunT-GgVRj-GgVR7-Soh2wh-b6j9dp-2gRu157-61KCWn-4Cz2M2-djZSui-7noFZY-48KDZc-7njMpe-8gCmBT-6vmALj-bvYhx2-8m87bU-bUNvXM-7noGJG-8uuhuo-8urdSX-6Tigsa-3Qe9Q-d9t2Wy-V5gBq5-47D3M7-9v9dim-4U6C98-jMqQkk-7noFXJ-2eUD3qE-fv61Z4-6Hjy5p-KRQbiD-e18hiw-itbzNP-2gRtdAk-itcdRs-7YQLRJ-…
HYL-11	Hylobates	lar	female		?	Singapore Zoo	Sclera	54.7	125.3	43.6552	70.6	4.15294	Reflexion in pupil	https://www.flickr.com/photos/avcorpuz/7426158910/in/photolist-cje1jA-Fhp8pW-Zrf8YY-dVE8WU-2gdyQdu-cgzHR9-oPDm8x-cGxzxh-cGxzuo-cNHTVo-77gVAy-iJh5oW-dVE8WG-cNHUxb-cNHUoU-cNHUg7-6KZhys-cNHUuy-oc27Dk-6rhTtj-8bgrW7-77gUWh-6DDtCb-6DzqQe-cNHUdu-TMSg4Y-cNHUrw-cNHUmq-cNHU1W-cbpYG3-25kH16c-cNHUj3-cNHTYQ-e36hHM-cNHU4Y-cbpZqm-cbpZ9W-cbpZ4w-cbpYRL-e36hHn-2gdz4rk-2gdzjuL-cNHTSE-cNHTPQ-2hixUTq-2iw3ebo-bWA4N9-2…
HYL-20	Hylobates	lar	female	Jindri	Captive-born	Rhenen	Sclera	71.89	99	72.6162	27.11	1.3555		https://www.flickr.com/photos/jakok/7663080680/in/photolist-cFahUG-cFagK5-JjfTjR-J8vsN-TrQVur-LJaWMw-2hb5iN1-KcZiyR-SABzeB-2iVbM77-28RYJtc-SmLuqS-SwWawd-26iSfT6-2gkMr59-rjZpDr-27LqKH1-aaQuiQ-21TFvfk-22bdMKA-KcZgan-diVpwz-a8caPq-SpjRPg-a89hfF-a89hig-a8caJY-a8caRh-4Lq95W-4PqUa7-RmAuqa-c2ZcTN-2hntfxP-2hnvPvh-8qwHSQ-fEvAhv-5DYmuk-27UCeMq-4PGwJc-EWAzCs-BqPcGf-JvYfHG-AUBkgk-J9mBi1-4PLNnf-nQ3Jyh-57tPuu-…
HYL-21	Hylobates	lar	female		Wildborn	Yangon Zoo	Iris	24.46	37.19	65.7704	12.73	0.187206		Thomas Geissmann
HYL-22	Hylobates	lar	female	Kima	Presumed wildborn	Landau	Iris	41.64	70.88	58.7472	29.24	0.395135		Thomas Geissmann
HYL-23	Hylobates	lar	female		Presumed wildborn	Selangor Zoo	Sclera	44.88	62.92	71.3287	18.04	0.601333		Thomas Geissmann
HYL-29	Hylobates	lar	female	Lissy	Wildborn	Rheine	Iris	44.33	93.33	47.4981	49	4.45455		https://www.flickr.com/photos/-mbender/3930835953/in/photolist-smqcHA-qWDbzE-sijuEq-Bc9j3k-28CAEvq-Lzd1Hh-25WYGnm-25WYGcG-s4tHdw-azNtmu-2ekiYR4-AfF4jF-AQ8YqU-zUrww8-skPAPP-PxpRPu-2aMJ1DF-buVnc4-GHzoa8-DwjEp1-2arz7Sk-p1ALhQ-2bKLaVy-6ZmyzF-2bKLdZj-294Nsg9-2bQ5BzD-PG8Gxb-2bKLvsj-2aJg22f-2bQ5xuz-PG8Q2j-2bKL3hC-2aJg167-2bKL7R7-2aJg2P7-2bKLtLy-PG8Exj-PG8RSy-2bKL4Ty-294Ndbf-2bQ5Dtt-2bKLcsw-2arzgsr-bMTRm…
HYL-8	Hylobates	lar	male	Gabrun	Captive-born	Cologne	Iris	10.93	28.73	38.0439	17.8	1.27143		https://www.flickr.com/photos/henrydermops/33415694961/in/photolist-SUQaVK-Np9ojU-qmXacq-obm6oH-wN9zba-2gURwis-WyTTmg-9FeZXZ-2aT1EWj-T274a-qLHjif-JTp4uW-ehuU4x-sY1Cxu-fqK94S-7sGpBF-7zCQpo-8tNRwe-3f4vRp-8uqeHH-79qdFX-7c8oJH-uGyxV-66J5e6-cJDNCw-sYbE9V-ae41Bx-CSUaVF-HCmDD-zLMd5t-bE1RsV-woyFAv-66NmQJ-fxm6Ne-fxAwoG-fxAtUd-fxm9aH-fxm28n-yX9CN5-2gURwkg-8u8we3-bX8tuH-8u5qLg-8pX7A8-7h4L29-bsfCdu-JHnRzK-3f…
HYL-14	Hylobates	lar	male		Wildborn	Monkey World	Sclera	27.18	38.58	70.451	11.4	0.292308	Reflexion in pupil	https://www.flickr.com/photos/ckboyes92/7747197794/
HYL-15	Hylobates	lar	male	Fillipo	Presumed wildborn	Rome	Iris	27.13	49.6	54.6976	22.47	0.478085		Thomas Geissmann
HYL-16	Hylobates	lar	male		?	Kyoto Zoo	Iris	31.33	53.39	58.6814	22.06	0.525238		Thomas Geissmann
HYL-17	Hylobates	lar	male		?	Tokyo Ueno Zoo	Iris	57.71	74.71	77.2453	17	1.0625		Thomas Geissmann
HYL-18	Hylobates	lar	male		Wildborn	Yangon Zoo	Sclera	43.56	112	38.8929	68.44	1.66927	Reflexion in pupil	Thomas Geissmann
HYL-19	Hylobates	lar	male	Tabita	Captive-born	Rhenen	Iris	30.89	52.48	58.8605	21.59	0.771071		Thomas Geissmann
HYL-24	Hylobates	lar	male	Lenny	?	Toronto Zoo	Sclera	23.07	48.07	47.9925	25	1.31579	Reflexion in pupil	https://pbs.twimg.com/media/EHp9X3mXUAIuMVA?format=jpg&name=large
HYL-25	Hylobates	lar	male	Keduar	Captive-born	Rhenen	Sclera	58	91.5	63.388	33.5	1.28846		https://www.flickr.com/photos/ajhaverkamp/33826505381/in/photolist-Tx8Fy2-4P9WSd-6fFTNJ-eemA8f-6CJBV2-4BxHPF-5dPsYR-6fBGnp-2eCU8Y-5Ah89Q-bnueYN-6CNBWJ-8hCMxM-2eCY5J-8G51Sg-JvYjFG-6CJChR-5dTMWs-5uLzpx-4GxwuD-5L7uVX-8hCNY2-5H3Xad-4P9Yrm-JsbqGp-4XzK5P-4XE1V7-8hG2e1-6fBHjk-5AcQov-4BxEPn-4XzGBV-5GYEUK-4BxFvX-8hCNgk-65M12C-6fBG7z-4BxG9z-4GBHu9-8G53Kv-6azCjE-8bbH57-8b8r4k-bAqiDT-6zBRLz-5AcPZt-5dTPBm-56f…
HYL-26	Hylobates	lar	male		?	Oakland Zoo	Sclera	29	100.83	28.7613	71.83	3.78053		https://www.flickr.com/photos/bkopp/49270560947/
HYL-27	Hylobates	lar	male	Gibby	Captive-born	Rhenen	Sclera	18.35	36.12	50.8029	17.77	0.538485		https://www.flickr.com/photos/bzd1/16623817055/
HYL-28	Hylobates	lar	male		Wildborn	Rotterdam	Sclera	13.67	24.67	55.4114	11	0.733333		https://www.flickr.com/photos/ajhaverkamp/8680760503/
HYL-30	Hylobates	lar	male	Bert	Captive-born	Rheine	Iris	48.08	110.42	43.5428	62.34	2.96857		https://www.flickr.com/photos/m_meier_51/39053565714/in/photolist-22v2JtU-2ghFQCu-rNCKQf-ze6Pss-wu3tMq-smqcHA-qWDbzE-sijuEq-Bc9j3k-28CAEvq-Lzd1Hh-25WYGnm-25WYGcG-s4tHdw-azNtmu-2ekiYR4-AfF4jF-AQ8YqU-zUrww8-skPAPP-PxpRPu-2aMJ1DF-buVnc4-GHzoa8-DwjEp1-2arz7Sk-p1ALhQ-2bKLaVy-6ZmyzF-2bKLdZj-294Nsg9-2bQ5BzD-PG8Gxb-2bKLvsj-2aJg22f-2bQ5xuz-PG8Q2j-2bKL3hC-2aJg167-2bKL7R7-2aJg2P7-2bKLtLy-PG8Exj-PG8RSy-2bKL4…
HYL-31	Hylobates	lar	male		?	Tucson	Iris	49.11	139.11	35.303	90	2.5		https://www.flickr.com/photos/reidparkzoo/6827905952/in/album-72157629564381559/
HYL-32	Hylobates	lar	male		Captive-born	Planckendael	Iris	18.33	33.78	54.2629	15.45	1.10357	Reflexion in pupil	https://www.flickr.com/photos/ajhaverkamp/2583643463/in/album-72157605641961750/
HMO-3	Hylobates	moloch	female	Khusus	Captive-born	GCC	Iris	24.58	65.92	37.2876	41.34	2.756		https://www.gibboncenter.org/uploads/1/0/9/1/109113753/editor/pa120378-2.jpg?1543169342
HMO-5	Hylobates	moloch	female	Sipang	Captive-born	GCC	Iris	5.25	37.67	13.9368	32.42	1.80111		https://www.gibboncenter.org/uploads/1/0/9/1/109113753/editor/dsc-0788.jpg?1543169408
HMO-9	Hylobates	moloch	female	Oula	Captive-born	GCC	Iris	34.5	89.83	38.4059	55.33	2.91211	Reflexion in pupil	https://www.gibboncenter.org/uploads/1/0/9/1/109113753/published/p2140195.jpg?1543169476
HMO-12	Hylobates	moloch	female	Alang Alang	Captive-born	Prague	Iris	13	50.75	25.6158	37.75	1.51		https://www.flickr.com/photos/ajhaverkamp/21398384854/in/photolist-4r4RfJ-9s6m4L-oSNcf-NpBGBi-xxARv4-bddqEa-7yucn8-oSN2F-zxWhnB-xxAPQa-6z9hCC-ywqyjN-yyUdwz-9FCUmE-ouNYgL-ytxpMw-zegKJv-zvN2Aa-zgkufy-zxWgyx-oexGBq-zgkuz1-zgqiZ4-zeaq7C-zgqhZ8-x3w6CL-4TeNwd-zwRhAf-yyU84k-zyNSNr-zebSE3-yB3Fmt-zvMHxg-yAUhY9-yyUbXH-sz6FMq-dMgVYe-dMnuQW-yyUa1X-yAUkWo-yAUjiU-zttBPb-zegN4F-zeas6C-zvBWp9-zgksNf-yAUfNs-zwRej…
HMO-13	Hylobates	moloch	female		?	Port Lympne	Iris	12.33	47.72	25.8382	35.39	3.539		https://www.flickr.com/photos/roseandcrownphotogroup/48076029298/in/photolist-8pmxdu-9P4UXN-3JS7wR-2gfjdyS-2B1ZeZ-dRCMyu-8Hug6i-8Hxps9-8Hug42-aFUcsc-gqJjXe-gqHSu5-gqJ5C2-99CZZR-gqHKuc-gqHKaB-gqJJPc-gqGSKY-gqJ2o7-gqKbjv-gqJXDd-gqHgUq-gqH2jb-93BB8o-2fZKqpZ-s35Yfu-r6dqtQ-6fJExw-s35WLN-vSxM7e-2gdTrEa-2gdTGJq-9AYGNK-2gdTrwV-rc9ecR-HaW2RP-2gdTFQ6-2gdTWYr-2gdTrrp-2gdTXj1-2gdTrkY-2gdTque-2gdTWHB-2gdTXdp-…
HMO-18	Hylobates	moloch	female	Pangrango ("Pam")	Captive-born	Munich	Iris	12.56	45.56	27.568	33	3		https://www.flickr.com/photos/ullij/13531603654/
HMO-1	Hylobates	moloch	male	Ivan	Wildborn	GCC	Iris	31.17	59.83	52.0976	28.66	2.20462	Reflexion in pupil	https://www.gibboncenter.org/uploads/1/0/9/1/109113753/published/p9050067-2.jpg?1543169327
HMO-2	Hylobates	moloch	male	Goliath	Captive-born	GCC	Iris	18.56	39.56	46.9161	21	1		https://www.gibboncenter.org/uploads/1/0/9/1/109113753/published/goliath.jpg?1543170081
HMO-4	Hylobates	moloch	male	Reg	Captive-born	GCC	Iris	21.67	50	43.34	28.33	2.57545		https://www.gibboncenter.org/uploads/1/0/9/1/109113753/editor/p9260220-2.jpg?1543169366
HMO-6	Hylobates	moloch	male	Perag	Captive-born	GCC	Iris	22.3	95.8	23.2777	73.5	4.59375	Reflexion in pupil	https://www.gibboncenter.org/uploads/1/0/9/1/109113753/editor/p9270145-1.jpg?1543169421
HMO-7	Hylobates	moloch	male	Hercules	Captive-born	GCC	Iris	26.11	65.56	39.8261	39.45	4.38333	Reflexion in pupil	https://www.gibboncenter.org/uploads/1/0/9/1/109113753/published/p2140143-1.jpg?1543174010
HMO-8	Hylobates	moloch	male	Shelby	Captive-born	GCC	Iris	44.44	77.11	57.632	32.67	2.04188		https://gibboncenter.tumblr.com/image/25325839965
HMO-10	Hylobates	moloch	male	Leon	Captive-born	GCC	Iris	3.08	23.5	13.1064	20.42	1.07474		https://gibboncenter.tumblr.com/image/23596600559
HMO-11	Hylobates	moloch	male	Flip	Captive-born	Prague	Iris	23.9	84.7	28.2172	60.8	2.17143	Reflexion in pupil	https://www.flickr.com/photos/trebaruna/22696815304/in/photolist-AzD7rN-mnGb8V-mnG2xD-Phq6MB-AvEELQ-eLfioC-dBXywu-6WJXqT-mnHR5j-myNyYX-85RmJS-TUgnTU-276ampx-rBX71M-WhAibo-21rZKGc-c67thC-HvA4Gh-ejQcfs-yyUbXH-zvBWp9-25DujVc-22TDhTY-85RmCN-85RmFq-85RmGy-85Ncfr-byrqWQ-bFxodK-85NcbK-NpBGBi-SeSsYU-9J8pbd-zvMERp-xxARv4-zegJki-7FTbbu-7pDM9b-myNxm8-QzZboB-mnHKAy-9J5Aoz-bsCvE5-bMm7RH-bsCvQw-4iHQDL-dLYR76-z…
HMO-14	Hylobates	moloch	male	Alven	Wildborn	Chester Zoo	Iris	18.27	70.93	25.7578	52.66	1.75533		https://www.flickr.com/photos/rob_a_dickinson/48678901332/
HMO-15	Hylobates	moloch	male	Arjuna	Captive-born	Mogo Zoo	Iris	22.56	62.39	36.1596	39.83	2.21278		https://www.flickr.com/photos/145724414@N07/27419897347/
HMO-16	Hylobates	moloch	male	Halimun	Captive-born	Sydney	Iris	12.92	50.33	25.6706	37.41	1.8705		https://www.flickr.com/photos/sydneywatertiger/2623262162/
HMO-17	Hylobates	moloch	male	Pablo ("Peter")	Captive-born	Munich	Iris	24.33	57.11	42.602	32.78	2.34143		https://www.flickr.com/photos/bazza_l/6385574187/in/photolist-yAUkWo-xr8iby-yAUjiU-zgksNf-eLTm9c-okrHPg-oerauy-e2Kn92-f83TRt-TUgkZy-UZ7QLD-aJgJJF-eWQTAs-24xTHcf-FZnN7a-TUfUeA-UZ7P6K-fEaUs4-dixPuQ-mQu3mJ-eWQXrJ-2ew546L-TX7ee8-VbLxwF-pSBHwJ-VbLkJT-LtW32y-fbAtMW-7RMpjT-2hms8La-mJyobc-mJytir-mJAa5C-mJytKr-7RQDXY-7RMp7X-9sGc52-7RMoS6-9sGegt-xswgQp-7oSYCV-To8JZZ-T9kGKq-S6FQhh-S6FQpG-S6FQss-SNaQAy-T9kGF…
HMU-2	Hylobates	muelleri	female		?	Cincinnati	Iris	18.13	59.17	30.6405	41.04	0.789231		https://www.flickr.com/photos/132261348@N02/42805011211/
HMU-3	Hylobates	muelleri	female	Bono	?	Wareham Monkey World	Iris	22.67	54.33	41.7265	31.66	1.75889		https://www.flickr.com/photos/saxonfenken/275989833/in/photolist-qowap-2LZ6hd-7bf1F9-79kD1Z-7bf1xJ-pQYvD8-7Gzzbn-2aG5PYA-7HbGoU-Fhp8pW-KiVkeA-23juzPm-2fwNsQC-pwtp7f-oPDm8x-2b5N147-FCMpaQ-oUJtWh-6vdpPG-6vdpu5-e8w7GS-VPtvHF-RvWNeB-mr8tbK-3JdMm2-6Xv9LB-hRy2H-3Ji3rJ-qXrvh-9FeZXZ-45Afqh-KhpRL2-6Xz9Cj-8K5MLJ-Gz4oaP-e3Dc2Z-3JdQtp-ox4qDj-Mnu43h-6Bep4c-PYq7C4-UQyseE-rUrntv-zELXMM-7aE9s2-aEsg5o-aEnSQF-Mnu7…
HMU-4	Hylobates	muelleri	female	Mary	Wildborn	Taronga Zoo	Iris	23	39.2	58.6735	16.2	1.24615		https://www.flickr.com/photos/58001261@N08/5487802679/in/photolist-9mWqxz-a9V3XY-9mWqxH-fSPdTa-amvaM2-9BpJkh-y2fdP-4DP6oE-6E7L3J-eTrCvG-dorTCE-8e2Kj5-gAYj57-fKQuj3-5bqBhD-3ha5F-b8zZtr-fy1Vmd-9AQkKg-5bqCMk-qq5mNr-bs8Ch8-quFWAK-7CqdCM-7uTXj6-e5ocMh-fgprqY-7uTTGi-8uLDLf-ntTj9B-cVc9RL-eEqeS-egauhA-crMnaq-8uGSMv-y2fdL-crMmwf-5buE4m-aaHBTz-aaLnAw-cVc839-8uKX2N-8uLDWu-cVc379-aaHvaZ-R4q4np-5buFHY-cdoSmW-…
HMU-5	Hylobates	muelleri	female	Lulu	Wildborn	Lyon Zoo	Iris	18	63	28.5714	45	1.15385		https://www.flickr.com/photos/m_d_g_d/26438535196/in/photolist-GhhppJ-jEiwNc-bEmEtF-gqRwhq-fAk8Y9-foaGNy-gcRm4Q-foMGvb-egYYxz-eh5JcN-egYYoc-gcQYeX-cWh1QG-cWh1BE-9q3YRG-cWhwwE-bs3QPm-pvu7GX-joR8y6-fnKYEF-fo1dgd-fo1cQ7-fo192G-fnZY6f-egYYzB-eh5JfY-eh5JeG-eh5Jdf-eh5JcJ-eh5Jcy-eh5Jad-eh5J9Q-egYYoP-fS4seS-eh5J2G-gqRw9j-gqSkG6-gqRMYX-eh5J9C-egYYrZ-eh5J4C-egYYmR-egYYmg-egYYjK-eh5J1f-gqRNeB-gqT4Uk-fA57CR-…
HMU-6	Hylobates	muelleri	female		?	Miller Park Zoo	Iris	18.58	33	56.303	14.42	0.961333		https://www.joelsartore.com/assets/stock/ESA002/ESA002-00135-1920x1278.jpg
HMU-10	Hylobates	muelleri	female		?	Eastern Borneo	Iris	28.4	86.9	32.6812	58.5	8.35714	Reflexion in pupil	https://www.naturepl.com/stock-photo/muellers--grey-gibbon-hylobates-muerlleri-female-with-young-captive-from/search/detail-0_01149491.html
HMU-12	Hylobates	muelleri funereus	female		Wildborn	Sarawak	Iris	25.33	78.64	32.2101	53.31	0.522647		Thomas Geissmann
HMU-13	Hylobates	muelleri funereus	female		Wildborn	Sarawak	Iris	25.33	62.56	40.4891	37.23	1.4892		Thomas Geissmann
HMU-14	Hylobates	muelleri muelleri	female		?	Maryama Zoo	Iris	76.67	125.64	61.0236	48.97	0.720147		Thomas Geissmann
HMU-16	Hylobates	muelleri muelleri	female		Wildborn	Zhang Villa	Iris	31.42	80.17	39.1917	48.75	2.21591		Thomas Geissmann
HMU-17	Hylobates	muelleri muelleri	female		?	Schmutzer Center	Iris	59.24	103.88	57.0273	44.64	0.93		Thomas Geissmann
HMU-1	Hylobates	muelleri	male		?	Cincinnati	Iris	16.33	46.83	34.8708	30.5	2.54167		https://www.flickr.com/photos/lemperleconnie/3086202978/in/album-72157622333373078/
HMU-7	Hylobates	muelleri	male		?	Miller Park Zoo	Iris	8.44	24.89	33.9092	16.45	1.37083		https://www.joelsartore.com/assets/stock/ESA002/ESA002-00135-1920x1278.jpg
HMU-9	Hylobates	muelleri	male		?	Twycross Zoo	Iris	21.07	70.47	29.8992	49.4	2.05833		https://www.flickr.com/photos/sypix/2386339418/in/photolist-4CSBz5-fL73xN-otrsEZ-sFDVfq-nAs45D-bFxodK-R4q4np-tmex37-tmievh-28UFsr-nAs4EX-nyJTuR-4GGPMd-JFRX8K-r7a76v-oTM4Tb-wZVdRp-5m2Tck-oTwZwT-bsCvE5-5m2TVg-bsCvQw-jNpa3M-Z67BSj-cVcekU-9MY4Jh-pT31Dn-pAPFcd-pASGXU-Ey9PNg-P6bBdG-pR7atL-oWqkkE-oWqmJb-793iWa-9GLrDD-kmf2vt-efzesK-NfHfUC-kpviGu-9apLh8-cVcc5L-fEhopM-fKPtfP-fEyXxG-GKRxr-9apLQB-SmRZoq-fEhn…
HMU-15	Hylobates	muelleri muelleri	male		?	Maryama Zoo	Iris	73.54	117.79	62.4331	44.25	0.539634		Thomas Geissmann
HMU-8	Hylobates	muelleri	male (?)		?	Kuching, Borneo	Iris	3.51	74.67	4.70068	71.16	1.4825		https://www.flickr.com/photos/phalinn/25913438317/in/photolist-FtT9pg-dLYR76-nmFkCX-rzSCJW-5m7ahq-nAdmxj-Acp3U1-4jkbyy-5m7az9-4FWRp8-nkSKVx-2iD1L3Q-2iD1KZy-82t8Rb-oqmrYj-8ohzxb-8oefYP-GhhppJ-8oegV4-82q1P8-bWD6MS-cfLjny-82t8YC-bAEfaL-9apLV4-cVc9RL-tAvLiN-ZAxw6m-bWD7wJ-ahfibu-cVc839-cVc379-91EqnE-87479Q-3fT1QS-bAEfgq-oBmP3i-fPPbmu-oTwXj6-4CSBz5-fL73xN-otrsEZ-sFDVfq-nAs45D-bFxodK-R4q4np-tmex37-tmiev…
HMU-11	Hylobates	muelleri	male (?)		?		Iris	1	54.5	1.83486	53.5	13.375		https://www.naturepl.com/cache/pcache2/01560439.jpg
HYP-1	Hylobates	pileatus	female		?	GCC	Iris	36.67	69.67	52.6338	33	2.2		https://www.joelsartore.com/assets/stock/ANI040/ANI040-00435-1920x1278.jpg
HYP-3	Hylobates	pileatus	female		?	Phnom Penh Wildlife Alliance	Iris	21.07	48.41	43.5241	27.34	0.738919		https://www.tripadvisor.co.uk/Attraction_Review-g293940-d5580929-Reviews-Wildlife_Alliance-Phnom_Penh.html#photos;aggregationId=&albumid=&filter=3&ff=241972844
HYP-4	Hylobates	pileatus	female	Dao	Wildborn	WFFT Thailand	Iris	27.9	40.8	68.3824	12.9	0.460714	Reflexion in pupil	https://www.wfft.org/wp-content/uploads/2017/10/DSC_1269a.jpg
HYP-5	Hylobates	pileatus	female		?		Iris	42.53	62.6	67.9393	20.07	1.0035		https://www.alamy.de/weibliche-pileated-gibbon-hylobates-pileatus-mit-offenem-mund-captive-aus-kambodscha-und-thailand-gefahrdete-arten-image262959538.html?pv=1&stamp=2&imageid=BE448EDF-AA73-4F5E-8352-58F529DF282F&p=215584&n=0&orientation=0&pn=1&searchtype=0&IsFromSearch=1&srch=foo%3dbar%26st%3d0%26pn%3d1%26ps%3d100%26sortby%3d2%26resultview%3dsortbyPopular%26npgs%3d0%26qt%3dpileated%2520gibbons%…
HYP-7	Hylobates	pileatus	female	Holly	Captive-born	Mulhouse	Iris	17.67	33.33	53.0153	15.66	0.824211		https://www.flickr.com/photos/ullij/4069343370/in/photolist-5BU6HU-5BPNgr-5BPNsa-R75ZaC-8MqbfJ-LB3QdD-R75ZTw-pT31Dn-pAPFcd-pASGXU-pR7atL-oWqkkE-oWqmJb-6jeYaC-6jeXis-6jaMN8-6jaM6x-6jeXsq-6jeXym-6jeXP1-6jaN3a-5rRvBd-rXFGyT-rh5k54-6jaMrZ-qAZ5Xn-5rRypb-5rRyzj-eeXmPQ-eweqFD-r1TjfP-m74TMi-neg761-8u8we3-eqauGK-7cAsDY-pXyDRY-ekrjWn-7cAs1A-7cArFS-pHXMYa-ekrgRX-ekx5Vs-dsfQX7-rd7PB8-nc4fGE-7G8frA-nc4eHq-eks…
HYP-9	Hylobates	pileatus	female		?	Twycross Zoo	Sclera	25.44	38.78	65.6008	13.34	0.784706		https://www.flickr.com/photos/sypix/2581287023/in/photolist-6TiB8i-2gRteju-CQMk1-6TESVK-6TET9c-CQMk6-KQeZak-2gRtYKU-2gRtZ6d-5xbFHF-bktsaq-4KsKNg-6TiwsF-duuDM-bLC5TD-a9Kyvm-3oWimJ-7EtXzY-2RvrmR-5Zf69A-5xg3qh-bxHy51-bxHm5j-9smRNV-5vx8sG-PBqxB-6n4Q1G-3Qe9S-4jkbyy-Tt7KXh-4W6LGF-6mSrSP-6PoJ8T-3oDhCU-47Q1pa-9ssp28-bpLt2k-6dKuRZ-2dZPoFg-5XvMp1-bxHvLu-bNaN3-8eCKek-ryc2yi-9svoiY-7EtYTJ-4VkfAK-7YMy32-5nDzn…
HYP-10	Hylobates	pileatus	female		Wildborn	Siem Reap ACCB	Iris	40.83	58.43	69.8785	17.6	1.1		Thomas Geissmann
HYP-11	Hylobates	pileatus	female	Willow	Captive-born	Zürich	Sclera	55.06	88.17	62.4475	33.11	0.719783		Thomas Geissmann
HYP-12	Hylobates	pileatus	female	Iba	Captive-born	Zürich	Iris	16.67	29.33	56.836	12.66	0.602857		Thomas Geissmann
HYP-16	Hylobates	pileatus	female		?	RSCC Kent	Iris	33.97	48.36	70.244	14.39	0.221385	Reflexion in pupil	https://www.flickr.com/photos/67175584@N00/8542008368/
HYP-2	Hylobates	pileatus	male		?	Twycross Zoo	Iris	28.17	77.08	36.5464	48.91	4.07583	Reflexion in pupil	https://www.flickr.com/photos/xox715/3200182336/in/photolist-5SMLHw-2hAMktE-2iwyzyx-2iwatGP-2iwDaKF-2gfv2G3-ezHv4s-2d4RZ36-eCPq12-oW6PCx-2iwEUMV-2iw9xSC-2iwSRkm-2iwSRqB-NPteLv-2ix4ARd-2iw6fH3-2iwaHnt-xSWnAt-2ix4ATH-SaFo1V-9nQp9m-LZxLRv-2iwSRon-2iwEUSz-6hqMNQ-2iw6Zfj-MhJrr9-Un1cYb-2iwDKeh-2iwDK97-uTPV4w-BoT7m4-8NPZJp-R9Kzqx-D5f3bf-VRSBmf-5PsjE4-ejc9PW-2iw7qrv-bNaN3-2iwDKhJ-7YQLRJ-7EtXZ7-2ix4AVw-WE…
HYP-6	Hylobates	pileatus	male		?	Yokohama Zoo	Iris	31.25	54.33	57.5189	23.08	2.308		https://www.flickr.com/photos/osanpo/3162438055/in/photolist-5PsjE4-ejc9PW-2iw7qrv-bNaN3-2iwDKhJ-7YQLRJ-7EtXZ7-2ix4AVw-WENQFa-ruVKQC-WpSdWU-7EtYtf-4W6LGF-bLC5TD-CpWXZm-9apCMR-9asL1Y-TSEjpM-2csoXfw-dXw5RG-e4h6bL-2ixKeKa-6FvbaR-7EtXzY-bxHm5j-8xJp5F-29u3ndo-8Rnxf4-CSF6v5-8xJoXR-hBSN63-hBS7pF-8xJp3H-9AAaNv-9DuSpG-8xMqrC-2iXBjRA-2iXBk44-2iXE6ci-2iXFCJv-2iXE8os-2iXE6X6-2iXBjnQ-C4qkbK-2iXFEvm-2iXFEb3-2i…
HYP-8	Hylobates	pileatus	male	Domino	Captive-born	GCC	Iris	25.3	122.6	20.6362	97.3	3.13871		https://66.media.tumblr.com/2e8102dac8ceeb5add0a75027f58b591/tumblr_n2938abBOo1rslhqvo1_r1_1280.jpg
HYP-13	Hylobates	pileatus	male	Khmer	Captive-born	Zürich	Iris	40.56	99.06	40.9449	58.5	1.77273		Thomas Geissmann
HYP-14	Hylobates	pileatus	male	Fayar	Captive-born	Zürich	Iris	14.49	40.62	35.6721	26.13	0.512353		Thomas Geissmann
HYP-15	Hylobates	pileatus	male		?	Blackpool Zoo	Iris	39.33	65.75	59.8175	26.42	0.733889	Reflexion in pupil	https://www.flickr.com/photos/92037380@N03/10240879836/in/photolist-gAXbMJ-S1tT6C-gh8kaN-HmB2Ai-rZTzJs-tycwRm-Eaxd65-shtBmP-7CuMRm-4v3h75-fEdCRA-af4CPU-T492Tj-Hqqn4d-8VohZz-af1TcF-dXaAy1-8eCKek-8up9WP-TjZCxY-UE6bhG-pif85-CjCcRR-af4E8C-KqNqND-5HoMVs-9vGmro-KuEjiG-eKRhgN-DEfc7c-VUEiHQ-WGzTf9-KoiUwf-NXhRhk-VLEFj8-VLEFpP-mBRRLa-2bfQ7sE-8JxPHm-mBSju8-7Pe3zV-mBQ56V-7Peccx-eeSN56-8up9T4-mBSnip-7Pibfy-aD…
HYP-17	Hylobates	pileatus	male		?		Iris	28.89	62.56	46.1797	33.67	1.53045		https://www.flickr.com/photos/24580998@N08/28475797522/
NG-1	Nomascus	gabriellae	female	Vietta	Wildborn	Monkey World	Sclera	35.22	49.28	71.4692	14.06	0.502143		https://www.flickr.com/photos/rogerwasley/45856859832
NG-5	Nomascus	gabriellae	female	Pumuckel	Wildborn	EPRC	Sclera	14.56	22.44	64.8841	7.88	0.225143		https://www.joelsartore.com/assets/stock/ANI040/ANI040-00509-1920x1280.jpg
NG-6	Nomascus	gabriellae	female		?	Singapore Zoo	Iris	19.83	30.42	65.1874	10.59	0.341613		https://www.joelsartore.com/assets/stock/ANI099/ANI099-00102-1920x1282.jpg
NG-8	Nomascus	gabriellae	female		?		Iris	42	67.78	61.9652	25.78	3.2225		https://www.lokalocal.com/storage/images/trips/2858/1533081108_73035.jpg
NG-13	Nomascus	gabriellae	female	Chloé	Captive-born	Mulhouse	Iris	13.78	22.44	61.4082	8.66	0.412381		Thomas Geissmann
NG-14	Nomascus	gabriellae	female		Wildborn	Phnom Tamao Zoo	Iris	12.41	16	77.5625	3.59	0.1436	Reflexion in pupil	Thomas Geissmann
NG-15	Nomascus	gabriellae	female		Wildborn	Kunming Zoo	Iris	28.93	45.4	63.7225	16.47	0.915		Thomas Geissmann
NG-17	Nomascus	gabriellae	female		Captive-born	Amsterdam	Sclera	18.88	62.33	30.2904	43.45	0.648507		https://www.flickr.com/photos/ajhaverkamp/14505730768/in/photolist-o6PEom-q4cMYL-viDbc7-rbvj5X-dTMD5h-dTMB8q-3GPaEx-fqnKvV-wQGUGV-oo35dt-8agZ6Y-wQzSc7-qHMgBF-Ce3bV-x5VrTS-3GP8Lt-AuRfAR-x8Kdcv-q4qhAk-qHKH6c-LGSQC-qHKGGM-wQzChf-Vwgfoi-7cwbEp-2igjDt-xpJJES-pJgdXc-7WcxRb-qn3udn-x8VHSj-6RjGoC-xr8gNx-p8KvdX-rXrWx-x7r19f-deebHq-8MDbVb-9xNxfA-WeBJni-LH1MT-WeBMhg-pJ2AX8-oMbpT-8QHv3F-q5Mkw8-2hfiqbB-YiDck7-…
NG-18	Nomascus	gabriellae	female		?	Edinburgh	Iris	24.67	77.1	31.9974	52.43	1.80793		https://www.flickr.com/photos/andycatlin/15674206669/in/photolist-pT5pyz-oaumRH-YQpzKE-2iBsjxr-VtjSAG-UFftyu-2gzYwRY-2iAjx1d-oLiz5s-2iDwnx8-2iCZsHB-WadmYo-pyXFsJ-qPz9pp-2iwNjai-2ars1um-2iDQtFe-2iTNSXk-Ri31Zb-2gzXTgs-WxSrR2-Ri322L-cVv1rS-29qiLwo-2iDeC28-2iWKBQ8-WFWiRU-6Xv9LB-r638Mp-GaKwf1-6Xz9Cj-nkXZTt-phtj6V-p1V3xd-7ox8es-2gzXjcv-pyXxNW-oqCPQE-pyGXPv-KxHtrC-2iCyLzQ-CQ2Fog-21uHpoK-82k4w6-HSvPaL-z3…
NG-19	Nomascus	gabriellae	female		?	Jihlava	Sclera	26.44	37.11	71.2476	10.67	0.97		https://www.flickr.com/photos/42667842@N06/3932020879/in/photolist-9B68yc-9B8WFu-9B678a-9B65uZ-haUji2-ckCaib-FSpMN6-6ZsCPr
NG-2	Nomascus	gabriellae	male	Pung-Yo	Wildborn	Monkey World	Sclera	27.28	36.23	75.2967	8.95	0.135606		https://www.flickr.com/photos/43555660@N00/22727703015
NG-3	Nomascus	gabriellae	male	Mikado	Captive-born	Monkey Haven	Sclera	35.17	46.83	75.1014	11.66	2.915	Reflexion in pupil	https://monkeyworld.org/wp-content/uploads/Mikado-21-03-19.jpg
NG-4	Nomascus	gabriellae	male	Dan	Captive-born	Mulhouse	Iris	20.42	29.31	69.6691	8.89	0.286774		Kai Caspar
NG-7	Nomascus	gabriellae	male		?	Singapore Zoo	Iris	37.13	63.67	58.3163	26.54	1.26381		https://www.joelsartore.com/assets/stock/ANI099/ANI099-00101-1920x1282.jpg
NG-9	Nomascus	gabriellae	male		?		Iris	16.78	28.56	58.7535	11.78	1.68286		https://alchetron.com/cdn/nomascus-a730c6eb-582b-4d00-8fcd-0100117e74c-resize-750.jpg
NG-10	Nomascus	gabriellae	male		Captive-born	Amsterdam	Iris	22.67	40.67	55.7413	18	0.9		https://www.flickr.com/photos/ajhaverkamp/14490701870/in/photolist-o5uCPq-wtF3Gr-Szvu7o-okXnS6-wtwCbu-x5SU8S-Ce2Vy-oCepd9-pueefq-WhDEeL-SzvtVG-p8KMpA-Vgnq7f-p8LLLX-6BXwCJ-WhDEsS-Ce2Df-8YvKcs-5czWh-peMkuM-59oj6u-Ce2nT-XG4Grr-WhDrVN-okX8T5-VcyDXJ-prPdXU-okX9fC-WhDtpu-o6PDxJ-Adf9DG-Vgnqj9-WhDsZ1-WhDstS-WhDqnN-WhDq4w-WhDpLs-VgnpSN-VgnpDb-WhDrxo-VwgfNX-WhDtJs-oCba8t-VgnoCy-WhDETS-WhDEEq-5czRd-WhDsJS-d…
NG-11	Nomascus	gabriellae	male	Malli	Captive-born	Doué la Fontaine	Iris	18.15	31.7	57.2555	13.55	0.225833		https://www.flickr.com/photos/114775612@N02/28996295320/in/photolist-LbiAod-4koi2Q-4eCDpQ-2bmJHEX-suDydG-2bEzaKh-znQcr4-2iKcRYU-Vg3DCJ-znGABQ-QeUpVN-2iKa6wU-2a8qSKw-2bEzbrs-CQ2Fog-Ahq173-CEtSLm-MEcTX2-2iLgByH-koLuzs-2iLdQ7G-2cLzB96-2bvg6dT-trF7yT-trzDTn-2bvg3bR-troDew-2bnVWCX-2a13kBL-QLcEbh-2iLdQFn-2a8qNCU-QLcG5C-2bEzc9Q-nwdH9V-29BaQp9-QLcHrA-2iKetHD-P1qKPX-2iv6iiw-2iKa6rt-2iKetmS-2iKa6Gd-2iLidcp…
NG-12	Nomascus	gabriellae	male	Robin	Captive-born	Hannover	Iris	13.22	23.72	55.7336	10.5	0.42		https://www.flickr.com/photos/81092401@N04/8545043280/in/photolist-e26zEq-e1ZXVc-8qvRqc-9RT2Ae-zJ8Pco-VSnzVT-cu99sJ-MxRAg5-NiSLwB-orem4g-h2y6r-4CsnG4-4CsnXR-y9ux1i-84k6m7-MvHHjw-g1Qt6R-g1Qz5e-g1Q2aV-g1QEi3-g1QsdR-9tGPUg-8diviu-885MSm-pN58Xv-7FJ1Yk-p2riFH-prMfnT-nJDCKF-duzzMW-oJ9Kbi-7aRg2U-LeANhS-bzrU9h-mYbstR-oKdydB-7aMr1p-bzrTSS-7aRg1E-bzrU1C-7hNVP1-p96EFo-6ZqAd4-nJWxhX-nLJ3Xa-8xkqMk-6ZqEt8-ah4K…
NG-16	Nomascus	gabriellae	male		Wildborn	Kunming Zoo	Iris	80.6	98.27	82.0189	17.67	1.03941		Thomas Geissmann
NG-20	Nomascus	gabriellae (annamensis)	male		Wildborn	EPRC (?)	Iris	28.73	54	53.2037	25.27	1.0108	Reflexion in pupil	https://i0.wp.com/lvdiinternational.org/wp-content/uploads/2019/10/Nomascus-annamensis_Nadler-4x6.jpg?w=2340
NL-2	Nomascus	leucogenys	female		?	GCC	Iris	19.94	39.82	50.0753	19.88	1.52923		https://www.joelsartore.com/assets/stock/ANI040/ANI040-00447-1278x1920.jpg
NL-4	Nomascus	leucogenys	female	Muneca	Wildborn	Washington Zoo	Iris	24.89	42.19	58.995	17.3	0.692	Reflexion in pupil	https://www.flickr.com/photos/jzunc/5701579363/in/photolist-9FQ5Ut-4Q5NW8-9FQ9xX-4Q5NRx-T8vgek-9MDK1P-9MDFit-bgPaQg-9FQ1qk-9FSUc1-4Qa37f-9MDtS4-9FSWNy-9FQ4MB-9MDDJ6-9MDGNP-9MGp7u-9MGjbW-9MDy92-9FSXTd-6LargK-28eoijm-4Q5dmv-6LeqYC-8fW4Fz-8g1AH3-9jFvrf-cyvq7-rMmgS-qv3h6-3cAtuJ-6J67fN-5sDojq-3cw3vr-3cAtij-d5qdWQ-n767c-n9f3m-6FAoqJ-9Er65o-8k1tk9-6aBDPR-CBvVvy-2asP2pD-mBPRj-23TUsuM-6PYdnx-5oA97J-4RX7Y4…
NL-7	Nomascus	leucogenys	female	Ricky	?	GCC	Iris	19.725	27.377	72.0495	7.652	0.30608		https://66.media.tumblr.com/582120ff78d700278acad9000810c966/tumblr_mesfggph6y1rslhqvo1_1280.jpg
NL-8	Nomascus	leucogenys	female	Lena	Captive-born	Osnabrück	Iris	29.6	45.24	65.4288	15.64	1.42182		https://www.flickr.com/photos/toms-fotokiste/46583651271/in/photolist-RQDorN-QdnohK-2czX8UT-2czXa7c-2dYDhF6-2czX6p2-2cSKmp3-2dU7Jmm-2cSJiUW-RQvuNS-2dYHNd4-2czRbfB-2czVytg-2bcShEU-2czQXQr-2czQZqF-RQvjJy-2dYDn8n-RQvvAU-QdmyKk-QdmwD6-2bcT1FC-RQCZ1u-2bd6fTG-2dYJixr-2czQYBg-QdmWap-QdmMQP-RQHLxU-QdrjMF-RQDkqC-QdmKgF-QdmTM8-RQDidw-QdmJy8-2dTUaTu-2cSw1ds-RQvyCL-2dTU9Zf-Dk8Gd-4BwsyX-DfbSN-Dk91o-QdahPe-2dY…
NL-9	Nomascus	leucogenys	female	Lucki	Captive-born	Duisburg	Iris	24.47	33.35	73.3733	8.88	0.0934737		https://www.flickr.com/photos/144627594@N06/34725779691/in/photolist-UUAGtv-naxAA2-rh5k54-2bdbSh7-2dTUMcW-2dJbNHj-8adKwT-V7egnH-V3GZu9-2cGKUcb-RQwxrL-2bdbNUA-ea29Tr-RQwwRs-23EEf85-8adKyr-8agZco-2czHCnx-8adKAH-2czHBd8-Qdp6HZ-QdqDwX-RQFkyE-2bd3x4o-2czHA6Z-qkiTai-qZwUSC-qk6ceS-8adKCT-2bd6eDC-qkizQZ-reLPL1-RESxhN-8agZeb-2cq7h5H-2dYJnbP-RQHKa3-2dUad8Q-2dJgpdU-2cq7fzi-2cq78NH-2czTFhF-2czT6GV-QdoGPx-Qdo…
NL-10	Nomascus	leucogenys	female	Elliott	Captive-born	Frankfurt	Iris	17.07	33.2	51.4157	16.13	1.24077		https://www.flickr.com/photos/joachim_s_mueller/9431225218/in/photolist-fnpuFm-9iCcne-24a8R6-24abRr-Uptswn-9iCdcV-R8MKY7-9t9P84-qnuBSY-22E6NyJ-D4mtke-HKNQMv-22GuhHn-D4maLr-21C1T3q-22E66VE-ve4Cj-22GtQx6-21SA49o-nLRpLU-24CyTgF-23TUsuM-6Xhvcv-HKPnVx-6htyAc-4ZLktN-6htFbn-6htFmK-6hxQEb-6hxQPN-6hxQRS-eiag9Y-9emPRm-7CfzEn-9emPRS-9emPRE-4TRTEY-9xhPWr-9xhPWx-9xhPW4-9xhPW8-9xhPWF-24a25g-24eBvA-24eEwf-24eyv…
NL-13	Nomascus	leucogenys	female		Captive-born	Chicaco	Iris	20.86	48.83	42.7196	27.97	0.5594		https://www.flickr.com/photos/anitayantz/2938438745/in/photolist-4PsH1Q-jJ6PVP-bDiQyM-9udyf9-4Fe7t-KdQ7A-99xgMe-5tEgsZ-9ip8Jt-ECZYuj-fCFmbd-E9cAhX-fCoK8e-ETpfuh-9bUe3G-ED11Hh-98bWrW-9gL5xF-4zHt2v-p3fZBF-oL2sAx-yxNvx-p1uvEN-oL39d6-98bWFQ-fCoLsR-oL39pD-fCoLhp-fCoKEi-edKyFE-fCFkD1-98c589-bDiQwr-fCoKAi-fCFjMu-5n5rVt-fCFkHm-9ojYFx-fCoLqx-fCoKwr-fCFkZm-9ojZ18-9AcRHS-9onX5w-KdVfj-BywS-9ojYei-9ojZpB-4GYW…
NL-14	Nomascus	leucogenys	female		Captive-born	Bronx Zoo	Iris	14.33	41.39	34.6219	27.06	0.731351	Reflexion in pupil	https://www.flickr.com/photos/diane-berkenfeld/14265218742/in/photolist-6Fgeh5-6Fggnw-6Fc2Hv-gnP2uj-6Fgn8S-6FciZa-dWtX4q-2naApf-6FbUxK-8ctK7f-69D1qo-JStBi-6FfZd9-6FbVAx-6FgnLs-6Fc6Ve-6FbNn4-dabH6a-6FfwBu-2dqjQa2-6FcbDi-6FbW36-6Fcg3T-6Fgtwj-6Fg7Z1-6V98wJ-2naWs9-6Fg8o1-6FbfbM-6Fcgue-5fkrRY-6Fc9Jp-NJ4eQ-6FgfVo-4PFGjy-nsg8o2-nGHg5A-nJKJ8B-4PFGgs-4PBsoZ-nsgAyc-nJyYxh-4PBsrP-nsg9So-4PFGu9-4PBse4-4PBs8x…
NL-16	Nomascus	leucogenys	female	Motja (?)	Captive-born	Zoo de Cerza	Iris	9.08	34.17	26.573	25.09	0.965	Reflexion in pupil	https://www.flickr.com/photos/127967781@N08/29122591083/in/photolist-9CjxpR-uv4eJm-5kLK7Q-n25CaX-n26pix-uta78d-udTWvL-uta7sG-5kLJZ7-ue2uLH-uvu4AD-udTss9-tysGbW-uvu3qn-5oA5e6-5oEk4E-awg1xj-avUYqo-5oEmpW-LnsTHn-h4cccL-h4c7bd-avSinp-5oEkjC-awg2A7-BipdFi
NL-17	Nomascus	leucogenys	female	Kanette	Captive-born	Overloon	Iris	25.73	48.39	53.1721	22.66	0.472083		https://www.flickr.com/photos/ajhaverkamp/3607370973/in/photolist-85992N-cVv1rS-7jRKUR-oEudEk-ctgRrL-ctgR1f-ctgQyW-7jKkXr-oog2FN-Csgag5-DhuW7R-8599Ws-EpAWWs-n68hpz-n88CoF-d6cEzG-oogNRz-6uLyxB-d6N1Qu-859bqs-859aFY-6uLy7n-gqBMq1-gqATtK-6uLHHg-6uLHb2
NL-21	Nomascus	leucogenys	female	Viet	Captive-born	Adelaide	Iris	20.04	29.44	68.0707	9.4	0.125333		https://www.flickr.com/photos/chimp_amy/3962300002/
NL-23	Nomascus	leucogenys	female	Kanak	Captive-born	Apenheul	Iris	23.1	55.29	41.7797	32.19	0.825385		Thomas Geissmann
NL-24	Nomascus	leucogenys	female		Wildborn	Lao Zoo, Vietnam	Iris	19.38	32.42	59.7779	13.04	0.310476	Reflexion in pupil	Thomas Geissmann
NL-30	Nomascus	leucogenys (siki)	female	Anoie	Captive-born	Mulhouse	Iris	25.08	43.64	57.4702	18.56	0.229136		Thomas Geissmann
NL-5	Nomascus	leucogenys	male	Vilson	Captive-born	Wellington Zoo	Iris	20.27	69.15	29.3131	48.88	3.055		https://resources.stuff.co.nz/content/dam/images/1/8/9/y/0/7/image.related.StuffLandscapeSixteenByNine.1240x700.189xuw.png/1448405111882.jpg
NL-11	Nomascus	leucogenys	male	Yunnan	Captive-born	Apeldoorn	Iris	33.47	75.83	44.1382	42.36	2.49176		https://www.flickr.com/photos/ajhaverkamp/5102994984/in/photolist-aDwt8r-7TKzLK-6V3PJw-azyMkN-bD26RC-asgeLs-asgeh1-asgcU7-abqPTg-4ESkEu-5hM5R9-Gak9R-w6WdgY-7R7Lfb-FJN7S-FJQtp-4SG1go-avfLNk-FJMkf-4ESkhY-8zBQEf-nhKPNQ-6hV32g-FJQYH-4EN5ST-5hGGUT-FJMWS-5xUBp4-49Nnvx-59zUMz-FJMru-6hYY8d-5xUTj6-FJMDb-8jDz19-6hYXKA-6hV2Jz-nhr8Rj-FJQFV-nhLPdQ-nhHKdH-nhL3NY-5jsK2G-nhLSu9-8LWbC9-5xZfAJ-6jtPGB-6hZaGL-8LT8xK…
NL-12	Nomascus	leucogenys	male		Captive-born	Chicago	Iris	17.17	30.94	55.4945	13.77	0.983571		https://www.flickr.com/photos/stewartcherlin/5341665768/in/photolist-992r8E-98YfGg-992nud-ekE2i-938oM1-6cyrwi-5e2w36-5tEgex-5tJCcs-bzNSsw-KdVfh-5fPe1B-nw7Fgu-gnqmpi-98YfhH-98YeTK-ekGFH-7Z4spB-938oYh-96PtTP-5tJCw9-9bRaie-a12sb3-bC5aA8-988N9c-992p3w-98bWQU-6JgXMQ-98YgPK-988PB8-988PeR-98Ygsc-7Pag4q-bDiQxM-4zJKw1-4zJL1Y-4zEu26-9gPaYq-9a5Akq-9oZDmy-a12rQ3-Byxd-5yrKT-aEJe5H-ns9G5m-6Jh261-6JcUUP-5fTztG-…
NL-15	Nomascus	leucogenys	male	Jimmy	Wildborn	London	Iris	37.78	70.26	53.7717	32.48	2.03		https://www.flickr.com/photos/volcanogirl/2427867465/in/photolist-4GxspT-r1T6oC-NeD2oQ-2ijfdEw-2ig4J6L-2ihrtUU-uxufQR-RZeARK-QyjwZM-2fDdRNN-2iiHPBa-27Bjc2b-Xyr1kw-SnoUxi-21D1AVm-21Fc7g9-ReNACu-FCCF6U-MApxdm-2in5ape-9PGVeY-9QmEXN-a4ioLJ-dueGch-fLCmt3-2gmjEZE-NUwHCu-MbAQcm-BDLocF-BwtaTp-BcCuJf-BubtUm-AGkWLX-DA7Lzh-PbA4TQ-6Z9MfM-BcCsVf-9XmAHT-Xyr1rJ-BDLnog-GHRq5i-Zy8aVd-9pBqmE-BBskfh-21E1wSS-V319Xp-…
NL-18	Nomascus	leucogenys	male	Nonkel	Captive-born	Overloon	Iris	17.38	37.31	46.5827	19.93	0.569429		https://www.flickr.com/photos/ajhaverkamp/3607340137/in/photolist-85992N-cVv1rS-7jRKUR-oEudEk-ctgRrL-ctgR1f-ctgQyW-7jKkXr-oog2FN-Csgag5-DhuW7R-8599Ws-EpAWWs-n68hpz-n88CoF-d6cEzG-oogNRz-6uLyxB-d6N1Qu-859bqs-859aFY-6uLy7n-gqBMq1-gqATtK-6uLHHg-6uLHb2
NL-19	Nomascus	leucogenys	male	Paultje	Wildborn	Planckendael	Iris	35.07	55.8	62.8495	20.73	1.29562		https://www.flickr.com/photos/ajhaverkamp/2584514654/in/photolist-4Wojau-djYRJZ-hzARj-7LWPzv-4Woisy-22obGT3-82Ab84-22tvKwG-cJZ317-5dVDmB-w8Befj-LhT65L-22bLRt4-4NdiYF-6U9iFY-KoRSTU-G8N7UB-4PmkEX-4PmjJz-23vmDB1-4PmkzB-SVfT9L-ftw28F-QADJTb-ftL6VY-ftKDqs-ukS91S-3T1U1b-as8co2-23y9ubc-LdYayK-6LoV7n-Kp8j5K-Pmve8U-fNUtPr-asaQNh-aCE12r-aCGruu-2hn5QXL-2hn55YC-2hn3iMQ-849Swo-9qQynR-9Vkhb1-aCGumh-aCDNdv-aCGF…
NL-20	Nomascus	leucogenys	male	Remus	Captive-born	Adelaide	Iris	18.42	32.44	56.7818	14.02	0.311556	Reflexion in pupil	https://www.flickr.com/photos/84140488@N07/12080597496/in/photolist-jpwdKJ-mdTMHc-6mPtcM-nhtP7J-5LN8pX-cXtdS-LAdq43-pFf5dC-ofHRjQ-65DqLx-7MdpJF-nmhTDp-87ifKY-5K5hsL-nhtXa7-bjBLZX-9FUv1P-vLw7wM-iGPP55-nksp3Z-eLzue8-eLyteK-jpvuYW-iGP6sr-njyEiN-iaHbr5-eF5xtR-jDBzKK-qVd7gz-pYgNRP-qCATFD-pXHPC2-pWS56w-qBeups-qBerFb-pWMhDr-qCLJfH-pX1GaQ-pY4gB9-pYgWbD-qCtPrj-qCuUfY-qUrfAV-qB7jsr-qRUszQ-23fUkYe-nBXiE5-eF…
NL-22	Nomascus	leucogenys	male		?	Taronga Zoo	Iris	15.25	67.92	22.4529	52.67	2.5081		https://www.flickr.com/photos/godefroy/33508513594/in/photolist-T42TF1-2deRgL8-hnAD9b-7E6Rog-hnA5R6-2deRizt-quFWAK-21z6AV9-6E7L3J-9ATe7w-eEqeS-hnBNY-ahfibu-w8bT27-77MUn2-fYzHPa-PXA9Jd-amvaGa-9mWqxz-a9V3XY-9mWqxH-amvaM2-vyVHv-CxRUe-pTXJAL-6zaEf9-2surhX-2supGR-9AQkKg-8Q9weC-jNpa3M-g2TAte-MJC2jS-MsD4Po-8rWmD-ZMfo2s-j4rqux-bWD6MS-cVc9RL-8UgLg4-fSPdTa-zL7z7B-aaHBTz-zL7xeZ-aaLnAw-5T6pnY-bWD7wJ-cVc839-a…
NL-25	Nomascus	leucogenys	male		Captive-born	Dum Khao Kheow Open Zoo	Iris	46	58.56	78.5519	12.56	0.697778	Reflexion in pupil	Thomas Geissmann
NL-26	Nomascus	leucogenys	male	Tao	Captive-born	Mulhouse	Iris	21.5	47.8	44.9791	26.3	1.54706	Reflexion in pupil	Thomas Geissmann
NL-27	Nomascus	leucogenys	male	Yuxi	Captive-born	Apeldoorn	Iris	31.67	67.67	46.8007	36	6		Kai Caspar
NL-28	Nomascus	leucogenys (siki)	male	Pimky	Captive-born	Amsterdam	Iris	42.5	78.5	54.1401	36	1.16129		https://www.flickr.com/photos/ajhaverkamp/1233447036/
NL-29	Nomascus	leucogenys (siki)	male		Wildborn	Dusit Zoo Bangkok	Iris	80.3	114.33	70.2353	34.03	1.41792		Thomas Geissmann
SS-2	Symphalangus	syndactylus	female	Pygmy	Captive-born	Doué la Fontaine	Sclera	42.8	66	64.8485	23.2	0.644444		Kai Caspar
SS-3	Symphalangus	syndactylus	female	Malowe	?	GCC	Iris	53.44	76	70.3158	22.56	1.88		https://pbs.twimg.com/media/ETfQG2xXsAAb6z0?format=jpg&name=900x900
SS-4	Symphalangus	syndactylus	female		?		Sclera	51	74.5	68.4564	23.5	1.80769	Strong reflexions	https://www.tanyastollznow.com/-/galleries/asian-wildlife/-/medias/352a5044-bb33-4d80-90b2-e9ba114bb6c5-siamang-gibbon-portrait
SS-6	Symphalangus	syndactylus	female		Captive-born	Chiba Zoo Japan	Sclera	63.33	72	87.9583	8.67	2.1675		https://upload.wikimedia.org/wikipedia/commons/d/de/Symphalangus_syndactylus%2C_Chiba_Zoo%2C_Japan.jpg
SS-7	Symphalangus	syndactylus	female	Gerda	Captive-born	Dortmund	Iris	44.33	90.78	48.8323	46.45	4.22273		https://www.flickr.com/photos/toms-fotokiste/31642871417/in/photolist-QdaZfz-2dTQ66m-2dTSwRf-2czFbQe-2bcQMeb-2czFvji-Qddu4x-2czFU9M-QdaKS2-2czDzqP-2czDSdr-2bcQKuj-QdcjuV-QdcJQD-2dYtSdg-2dYtw5v-RQtnPW-Qdate2-Qdcj4z-2dYsjV8-2dYuSbF-2dYtUAx-2dYsmdt-Qdb3sX-Qdb2MP-2dTQpLN-RQu4f9-Qdc88B-2bcP4Jj-2dTQoV9-QdcJ36-2bcP2PC-2czDYXD-RQrXjA-2dTRstQ-QdaXD8-2cStKL5-2czFepH-2bcNGe5-QdauWR-QdaChc-2czEqKk-2czDQtV-Qd…
SS-8	Symphalangus	syndactylus	female	Kathrin	Wildborn	Krefeld	Iris	16.25	63.17	25.7242	46.92	2.04		https://www.flickr.com/photos/truus_en_zoo/7978772212/in/photolist-U43kru-da4i19-aicebD-AmW1d8-7XYFhH-MU29Xs-nSM7yo-Ksyn5
SS-13	Symphalangus	syndactylus	female	Püppi	Captive-born	Duisburg	Iris	61.72	109.72	56.2523	48	2		https://www.flickr.com/photos/toms-fotokiste/44768818990/in/photostream/
SS-14	Symphalangus	syndactylus	female	Yuki	Captive-born	München	Sclera	36.96	60.22	61.375	23.26	0.969167		https://www.flickr.com/photos/56294646@N05/14253482283/in/photolist-2ar7S1z-TwVUyr-2e73mbh-Jfvtm8-oPCyxo-evVD75-Hrn6As-27CruJE-27CspNA-cwPfML-F1UjL8-K4YYHc-e6YFJC-nHwPGx-6fnfRS-2id1Swx-bbN7bF-8BNTH1-xGKRa-fLA5Ze-9KPqgr-9xtQpT-9KSegN-AEdsqP-4QMpvd-mRkHcw-mRiRnz-mKoBhV-mRiYcz-mKqoyq-BQ9pvh-CKmo25-2EvsPX-2EzUvb
SS-15	Symphalangus	syndactylus	female		Captive-born	Cincinnati	Sclera	36.56	64.89	56.3415	28.33	2.02357		https://www.flickr.com/photos/lemperleconnie/239254544/in/photolist-n9f3m-6FAoqJ-9Er65o-8k1tk9-6aBDPR-CBvVvy-2asP2pD-mBPRj-23TUsuM-6PYdnx-5oA97J-4RX7Y4-aNq4TX-JwQN4p-KtgveR-KqrAyN-7FpebU-9LduyK-fbguS-fbghi-fbgTS-fbgG1-an9Ydh-4oZawJ-cyruFb-5ovT2e-8MfYtr-6PYaUk-auJPfw-d4Y4Tu-auJP7W-4dtENu-9KXKBq-4PPtef-8Fahvc-KnWySd-6Q3n55-8Mg1vz-fwpBN8-fwDSgY-8MfYLp-6PY8Tz-3jW1Pi-6Q3om9-6Q3cw9-6PYezi-8MfZW2-6QgfXr…
SS-16	Symphalangus	syndactylus	female		Captive-born	Cincinnati	Iris	59.56	78.67	75.7087	19.11	1.06167		https://www.flickr.com/photos/lemperleconnie/3352820397/
SS-18	Symphalangus	syndactylus	female		?	Khao Kheow Open Zoo	Iris	35.56	55.06	64.5841	19.5	0.609375		Thomas Geissmann
SS-22	Symphalangus	syndactylus	female		?	Houston Zoo	Iris	14.76	35.48	41.6009	20.72	0.90087		https://www.joelsartore.com/assets/stock/ANI040/ANI040-00505-1920x1278.jpg
SS-23	Symphalangus	syndactylus	female		?	Graz	Sclera	37.6	73.6	51.087	36	0.75		Thomas Geissmann
SS-24	Symphalangus	syndactylus	female	Ella	Captive-born	Amersfoort	Iris	86.44	98	88.2041	11.56	0.770667		Thomas Geissmann
SS-26	Symphalangus	syndactylus	female	Ebony	Wildborn	Twycross Zoo	Sclera	24.17	86.5	27.9422	62.33	2.9681		https://bioone.org/ContentImages/Journals/prco/2006/21/0898-6207.21.1.103/graphic/i0898-6207-21-1-103-f07.jpg
SS-28	Symphalangus	syndactylus	female	Suli	Captive-born	Adelaide	Iris	51.61	76.78	67.218	25.17	0.449464		https://www.flickr.com/photos/chimp_amy/13969924526/in/album-72157714838361711/
SS-29	Symphalangus	syndactylus	female	Mang	Captive-born	Adelaide	Sclera	57.33	86.33	66.408	29	1.38095		https://www.flickr.com/photos/chimp_amy/9039111330/in/album-72157714838361711/
SS-1	Symphalangus	syndactylus	male	Otto	Captive-born	Doué la Fontaine	Sclera	39.86	57.52	69.2976	17.66	0.452821		Kai Caspar
SS-5	Symphalangus	syndactylus	male		?		Iris	15.08	62.5	24.128	47.42	2.96375		https://www.tanyastollznow.com/-/galleries/asian-wildlife/-/medias/e33914b3-cc43-4b3b-be6c-d819ad21601a-siamang
SS-9	Symphalangus	syndactylus	male	Julio	Captive-born	Berlin	Iris	46.36	59.9	77.3957	13.54	0.26549		https://www.flickr.com/photos/jakok/48653494928/in/photolist-2h8kSYQ-HwWFxU-bSR426-xARSX7-6e2ja6
SS-10	Symphalangus	syndactylus	male	Jupp	Wildborn	Duisburg	Iris	14.33	39.33	36.4353	25	0.757576		https://www.flickr.com/photos/145985392@N06/39731461992/
SS-11	Symphalangus	syndactylus	male	Jekyll	Captive-born	Duisburg	Iris	31.33	35.67	87.8329	4.34	0.27125		https://www.flickr.com/photos/toms-fotokiste/45860251244/
SS-12	Symphalangus	syndactylus	male	Elliott	Captive-born	Duisburg	Iris	50.44	94.67	53.2798	44.23	4.02091		https://www.flickr.com/photos/toms-fotokiste/31645492697/
SS-17	Symphalangus	syndactylus	male		?	Cincinnati	Sclera	104.6	175.9	59.4656	71.3	2.97083		https://www.flickr.com/photos/lemperleconnie/13800018024/in/album-72157622333373078/
SS-19	Symphalangus	syndactylus	male		?	Khao Kheow Open Zoo	Iris	91.67	122.33	74.9366	30.66	1.33304		Thomas Geissmann
SS-20	Symphalangus	syndactylus	male	Wim	Captive-born	Zürich	Sclera	102	119	85.7143	17	0.68	Reflexion in pupil	Thomas Geissmann
SS-21	Symphalangus	syndactylus	male		?	Western Plains Zoo	Iris	16.67	73.44	22.6988	56.77	5.16091		https://www.flickr.com/photos/mark-cooper/5498407147/in/photolist-Qmcjx7-dros26-rMmgS-8yvHVn-9nSLTe-xiUm5t-pWFTGc-6Gx2ak-o6pKmk-53ePSX-Aeetrs-9nmjyN-tGUqqJ-bhjese-MEcRCx-aiC4jS-8v9cga-bxECFv-53vySi-5hBCT-8FR3U1-4UwpsQ-pXnsfC-NUP8i-bTVbAc-s61FoK-qHdzmz-auc25R-6w1rXa-8iwvUy-qvYw4M-oZ34wT-p4a7Uv-aizzrK-drorZ6-aLCXdR-5sodUU-7CuxPZ-psgA8C-afE1PL-8knxXE-sKeJqC-tH3ksR-8kjmug-NhBGdq-bvpnwB-8knyZN-oPCyxo-…
SS-25	Symphalangus	syndactylus	male	Kino	?	GCC	Iris	55.67	88.5	62.904	32.83	4.69		https://bioone.org/ContentImages/Journals/prco/2006/21/0898-6207.21.1.103/graphic/i0898-6207-21-1-103-f02.jpg
SS-27	Symphalangus	syndactylus	male	Elvis	Wildborn	Krefeld	Iris	42.4	93.6	45.2991	51.2	1.82857		https://www.flickr.com/photos/ajhaverkamp/4571606325/in/photolist-U43kru-da4i19-aicebD-AmW1d8-7XYFhH-MU29Xs-nSM7yo-Ksyn5/
GB-1	Gorilla	beringei	female	Poppy	Wildborn	Wild	Sclera	18	85.67	21.0109	67.67	3.07591		https://www.flickr.com/photos/rbleib/424356713
GB-2	Gorilla	beringei	female	Victoria	Wildborn	Antwerpen	Sclera	90.1	195.3	46.1342	105.2	1.28293		https://www.flickr.com/photos/ajhaverkamp/2813764443/in/album-72157607037998026/
GB-3	Gorilla	beringei	female	Amahoro	Wildborn	Antwerpen	Sclera	32.7	174.7	18.7178	142	7.1		https://image.jimcdn.com/app/cms/image/transf/dimension=681x10000:format=jpg/path/s0c1fd453d3ae7eca/image/ia9458ae34f17575a/version/1530555243/image.jpg
GB-4	Gorilla	beringei	female	Nzeli	Wildborn	Wild	Sclera	38.83	62.5	62.128	23.67	4.734		https://gorillafund.org/wp-content/uploads/2020/04/email-1024x683.jpg
GB-9	Gorilla	beringei	female	Akaramata	Wildborn	Wild	Iris	23.53	57.53	40.9004	34	1.47826		https://pbs.twimg.com/media/EZcpIbTWAAESDPZ?format=jpg&name=4096x4096
GB-10	Gorilla	beringei	female	Ubufatanye	Wildborn	Wild	Iris	15.5	46.33	33.4556	30.83	2.37154		https://pbs.twimg.com/media/EXwzjyaWAAQEq-D?format=jpg&name=4096x4096
GB-12	Gorilla	beringei	female	Kurundi	Wildborn	Wild	Sclera	49.22	100.78	48.8391	51.56	0.818413		https://pbs.twimg.com/media/EREQ0fLWoAEma-P?format=jpg&name=4096x4096
GB-13	Gorilla	beringei	female	Ishyaka	Wildborn	Wild	Iris	23.83	83	28.7108	59.17	6.57444		https://pbs.twimg.com/media/EO6gS13W4AAB8r9?format=jpg&name=medium
GB-14	Gorilla	beringei	female	Tegereza	Wildborn	Wild	Iris	38.67	78.33	49.3681	39.66	7.932		https://twitter.com/SavingGorillas/status/1209851461833768960/photo/1
GB-16	Gorilla	beringei	female	Umujyanama	Wildborn	Wild	Iris	34.2	144.7	23.6351	110.5	2.51136		https://pbs.twimg.com/media/ELDa4_JXUAordf7?format=jpg&name=4096x4096
GB-20	Gorilla	beringei	female	Umuco	Wildborn	Wild	Iris	26.33	87	30.2644	60.67	10.1117		https://pbs.twimg.com/media/DlYVI5zU4AAHsyw?format=jpg&name=medium
GB-22	Gorilla	beringei	female	Maggie	Wildborn	Wild	Sclera	33	56	58.9286	23	2.09091		https://gorillafund.org/wp-content/uploads/2016/10/150303_Maggie.jpg
GB-5	Gorilla	beringei	male	Cantsbee	Wildborn	Wild	Sclera	46.7	118.7	39.3429	72	2.88		https://gorillafund.org/wp-content/uploads/2016/11/canheroimage.jpg
GB-6	Gorilla	beringei	male	Nabanga	Wildborn	Wild	Sclera	58.17	100.67	57.7829	42.5	2.36111		https://pbs.twimg.com/media/Ddf29B3UwAELI2r?format=jpg&name=medium
GB-7	Gorilla	beringei	male	Mafunzo	Wildborn	Wild	Iris	43	94.22	45.6379	51.22	2.561		https://pbs.twimg.com/media/Ea0JdVaXYAALpS8?format=jpg&name=4096x4096
GB-8	Gorilla	beringei	male	Shinda	Wildborn	Wild	Sclera	37.8	140.8	26.8466	103	2.78378		https://pbs.twimg.com/media/EZsCKLwXYAEtunw?format=jpg&name=4096x4096
GB-11	Gorilla	beringei	male	Aahebuzo	Wildborn	Wild	Iris	35.33	73.78	47.8856	38.45	2.02368		https://pbs.twimg.com/media/EWtfBdUWoAADJYE?format=jpg&name=4096x4096
GB-15	Gorilla	beringei	male	Segasira	Wildborn	Wild	Iris	29.33	72.58	40.4106	43.25	1.44167		https://pbs.twimg.com/media/EMVHn0bWsAEm5I3?format=jpg&name=4096x4096
GB-17	Gorilla	beringei	male	Inkumbuza	Wildborn	Wild	Iris	48.67	89.33	54.4834	40.66	5.80857		https://pbs.twimg.com/media/EH_iCZjW4AElX0B?format=jpg&name=medium
GB-18	Gorilla	beringei	male	Kubaha	Wildborn	Wild	Iris	16.22	68	23.8529	51.78	1.67032		https://pbs.twimg.com/media/ECb9A14WkAEh4-b?format=jpg&name=4096x4096
GB-19	Gorilla	beringei	male	Iyambere	Wildborn	Wild	Iris	29.67	51	58.1765	21.33	1.422		https://pbs.twimg.com/media/D8d524-XoAAsgbX?format=jpg&name=large
GB-21	Gorilla	beringei	male	Isabukuru	Wildborn	Wild	Iris	14	50	28	36	6		https://www.gorilladoctors.org/wp-content/uploads/2017/03/Isabukuru_2013-1-768x511.jpg
GG-1	Gorilla	gorilla	female	Faddama	Captive-born	Basel	Sclera	67.1	203.4	32.9892	136.3	1.51444		https://www.flickr.com/photos/ajhaverkamp/21645399229/in/album-72157627277810401/
GG-2	Gorilla	gorilla	female	Goma	Captive-born	Basel	Sclera	38.2	86.2	44.3155	48	0.761905		https://www.flickr.com/photos/ajhaverkamp/21841836061/in/album-72157627277810401/
GG-4	Gorilla	gorilla	female	Joas	Captive-born	Basel	Sclera	21.81	80.52	27.0864	58.71	0.682674		https://www.flickr.com/photos/ajhaverkamp/21644513258/in/album-72157627277810401/
GG-7	Gorilla	gorilla	female	Yene	Captive-born	Rostock	Sclera	26.17	108	24.2315	81.83	4.30684		https://www.flickr.com/photos/ajhaverkamp/8161986845/in/album-72157624695288151/
GG-11	Gorilla	gorilla	female	Vizuri	Captive-born	Duisburg	Sclera	23.9	160.6	14.8817	136.7	2.62885		https://www.flickr.com/photos/ajhaverkamp/4575622332/in/album-72157619437054802/
GG-14	Gorilla	gorilla	female	N'Datwa	Captive-born	Cologne	Sclera	21.08	92.33	22.8311	71.25	1.22845		https://www.flickr.com/photos/ajhaverkamp/4008420615/in/album-72157605636147814/
GG-21	Gorilla	gorilla	female	Lomela	Captive-born	Wuppertal	Sclera	62.4	191.2	32.636	128.8	2.34182		https://www.flickr.com/photos/ajhaverkamp/4639859008/in/album-72157622591424312/
GG-26	Gorilla	gorilla	female	Sonja	Captive-born	Munich	Iris	24.78	57.72	42.9314	32.94	0.89027		https://www.flickr.com/photos/ajhaverkamp/3949368875/in/album-72157622319492035/
GG-9	Gorilla	gorilla	female	Boma	Wildborn	Krefeld	Sclera	98.2	242.1	40.5618	143.9	2.82157		https://www.flickr.com/photos/ajhaverkamp/3614034569/in/album-72157619558892162/
GG-10	Gorilla	gorilla	female	Tumba	Wildborn	Krefeld	Sclera	77.9	217.5	35.8161	139.6	3.10222		https://www.flickr.com/photos/ajhaverkamp/3616961120/in/album-72157619558892162/
GG-15	Gorilla	gorilla	female	Delila	Wildborn	Apeldoorn	Sclera	39	80.5	48.4472	41.5	1.59615		https://www.flickr.com/photos/ajhaverkamp/2476673672/in/album-72157601382247508/
GG-16	Gorilla	gorilla	female	Mintha	Wildborn	Apeldoorn	Iris	19.33	47.17	40.9794	27.84	2.784		https://www.flickr.com/photos/jakok/49367580758/in/photolist-2idrKPu-7r6bGn-fmbrw7-2h3Ea12-2eMrV15-HbGyTY-8pWi4G-gK1QSL-2ikxvpb-nLSpkx-4ERTvd-6TLUwp-bFQB1t-zyQcSG-7cAn2y-Z2YNjd-72MmCu-2c8ySfJ-rNFh86-8uquzQ-2c8z3bq-2c8z1Sy-ggQcbX-giuuWW-2aPgR3M-ebd84X-212DKnu-rLNAf4-2aPgPEB-ggLxGA-215pV8v-8PJLw4-mcHKAp-bN196a-8pK8tc-4EN7uP-4EMCuP-a5h6UE-pkLSMc-fhzx8Z-ey2eYw-215pVWp-ggQ8fG-s3Qy9j-gius1A-pkKcxK-s65f…
GG-17	Gorilla	gorilla	female	Lobo	Wildborn	Apeldoorn	Sclera	39.28	90.94	43.1933	51.66	1.05429		https://www.flickr.com/photos/ajhaverkamp/8578499290/in/photolist-e543Yb-ggP9aD-n4yowg-pMnVHh-n4yFC1-e97DN6-e9dhYf-6dRotd-dcx9Hp-gJZJuP-4SCzpK-6fdwN5-ey5Foo-8EAG1J-y1hF4D-9wGLPH-giui2b-xZq4Fw-4EMFAg-orWYmZ-ecoWm3-4EMEWt-4ENdna-7cwjLz-8pT5t8-mN9cVf-6fdvMq-ggLgJx-giuydL-6goden-8kPpjk-ey2DHa-e5vGKW-eciyxk-oQvbRF-e98kqX-n4yzmo-Aa8hud-bu5Fed-ggPgby-n4wEoc-9ZUG9q-puP5YF-bu5GnG-e5435j-9y4DcR-aa48aj-xHFX…
GG-18	Gorilla	gorilla	female	Mandji	Wildborn	Apeldoorn	Iris	37	76.83	48.1583	39.83	2.845		https://www.flickr.com/photos/jakok/7529214024/in/photolist-ctkc1U-YZKxsC-mN4iwL-a1BSEn-oYY78n-TN3RCU-4EMX9F-4ESexb-4LMkmV-4ESsGW-6nRMsL-x4pE2c-784gbS-fweMVh-HZLDJQ-gihxCw-ey4UqQ-mN7YSJ-mN68pi-ashjY3-TN3GkW-n4xc6U-ashkAm-aBh3G6-r986dY-9vvgRj-apZ13S-CYmKRw-bMHwN2-az1E5b-apWhqv-ayGKXC-ayXYLD-apmKYY-4SCeJV-apWi46-az1Bqu-a4xtUC-d7CtQY-fvzCwF-pkKkoe-niPRZA-5jrWqY-4SCmtc-bu5Z63-gmdCcG-mN5bw1-a1EK57-bX8…
GG-20	Gorilla	gorilla	female	Julchen	Wildborn	Frankfurt	Sclera	40.5	58.33	69.4325	17.83	0.685769		https://www.flickr.com/photos/50152953@N07/4742459360/in/photolist-8e5kWG-xCCSYb-EvwSBM-EhzLZu-jk8N1S-c69W7S-dHMqwF-CbBpN4-bKH6Vt-ccWCgs-dHSTdA-d7YW9y-d78gw5-bx1Vbd-cKQkBo-aqaqCQ-8xGEng-sT4b3r-as9hRG-rWe3kz-bTrHgV-eQT7Yw-KWp8v3-eQFJrB-bSfMoR-eQFKhn-bCJw2J-aePJNc-bKD39k-aC51Pg-dw83S6-8Ti2Uh-8CsLzX-canUsw-9SJeR8-9PE9nC-sQH9Pw-aq3nPQ-sSQrgj-a8ytdD-aj21ar-sAAgFt-bcHp8n-ELdJeD-FUwTwN-c7abfj-eh8zoq-bsW…
GG-27	Gorilla	gorilla	female	Neema	Captive-born	Munich	Sclera	21.33	58	36.7759	36.67	0.277803		https://www.flickr.com/photos/ajhaverkamp/3949392291/in/album-72157622319492035/
GG-31	Gorilla	gorilla	female	Bwana	Captive-born	Warsaw	Sclera	24	72.58	33.067	48.58	1.03362		https://www.flickr.com/photos/ajhaverkamp/17280129844/in/album-72157653114896135/
GG-32	Gorilla	gorilla	female	Kamba	Wildborn	Prague	Sclera	69.4	178	38.9888	108.6	1.69687		https://www.flickr.com/photos/ajhaverkamp/15293955928/in/album-72157647460216165/
GG-34	Gorilla	gorilla	female	Coco	Wildborn	Madrid	Sclera	39.47	110.4	35.7518	70.93	0.971644	Reflexion in pupil	https://www.flickr.com/photos/ajhaverkamp/14213820567/in/album-72157644180160979/
GG-36	Gorilla	gorilla	female	Nille	Wildborn	Givskud	Sclera	54.7	190.3	28.7441	135.6	3.47692		https://www.flickr.com/photos/ajhaverkamp/8805366830/in/album-72157633502959627/
GG-3	Gorilla	gorilla	male	M'Tonge	Captive-born	Basel	Sclera	32.1	151.3	21.2161	119.2	2.43265		https://www.flickr.com/photos/ajhaverkamp/21845087091/in/album-72157627277810401/
GG-5	Gorilla	gorilla	male	Gorgo	Captive-born	Rostock	Iris	30.73	65.2	47.1319	34.47	0.703469		https://www.flickr.com/photos/ajhaverkamp/8113271218/in/album-72157624695288151/
GG-8	Gorilla	gorilla	male	Assumbo	Captive-born	Rostock	Sclera	16.5	170.3	9.68878	153.8	1.97179		https://www.flickr.com/photos/ajhaverkamp/8167359269/in/album-72157624695288151/
GG-12	Gorilla	gorilla	male	Mapema	Captive-born	Duisburg	Sclera	22.8	128.5	17.7432	105.7	5.03333		https://www.flickr.com/photos/ajhaverkamp/4645118046/in/album-72157619437054802/
GG-22	Gorilla	gorilla	male	Ivo	Captive-born	Berlin	Sclera	29.7	140.4	21.1538	110.7	1.12959		https://www.flickr.com/photos/ajhaverkamp/3937850446/in/album-72157622288331674/
GG-23	Gorilla	gorilla	male	Viatu	Captive-born	Frankfurt	Sclera	22.5	172	13.0814	149.5	4.04054		https://www.flickr.com/photos/ajhaverkamp/3922979471/in/album-72157622254352403/
GG-24	Gorilla	gorilla	male	Jaja	Captive-born	la Boissiere du Dore	Sclera	32.33	59.5	54.3361	27.17	0.646905		https://www.flickr.com/photos/ajhaverkamp/9417717748/in/album-72157634509766375/
GG-25	Gorilla	gorilla	male	Bauwi	Captive-born	Arnhem	Sclera	75.6	216.8	34.8708	141.2	2.76863		https://www.flickr.com/photos/ajhaverkamp/2932158650/in/album-72157606922115964/
GG-6	Gorilla	gorilla	male	Massa	Wildborn	Krefeld	Sclera	22.78	92.22	24.7018	69.44	0.992		https://www.flickr.com/photos/ajhaverkamp/8100297740/
GG-13	Gorilla	gorilla	male	Kim	Wildborn	Cologne	Sclera	14	152.3	9.19238	138.3	2.16094		https://www.flickr.com/photos/ajhaverkamp/4009123676/in/album-72157605636147814/
GG-19	Gorilla	gorilla	male	Bongo	Wildborn	Apeldoorn	Sclera	22	98.33	22.3736	76.33	7.633		https://www.flickr.com/photos/jeankern/91494036/in/photolist-95VZo-wM63x-b2qQh-5hQdu-8hjpqZ-aJnEy-89CCe-89CA5-P2ebu1-5vFFre-89CBt-6dJTT-6dJVY-bLepHD-bLepLc-bLepHK-bLepMT-bLejzp-azWXSB-azYr89-azVFNR-azYNof-azYNoE-azYzed-azVZ8k-azYNoh-azYzey-azYr9j-aA1Yi3-bLepZV-9YqjYH-9DGtXF-bLepZR-bLeq16-bLeq12-6dJTw-aw1tL-azYr8q-azVFP4-azZ1wN-azZ1wC-azZ1xh-azZ1wY-aA1Yij-azYr7w-azZuxA-azZuxC-azVpw4-azZ1wq-aA1YhQ
GG-28	Gorilla	gorilla	male	Fritz	Wildborn	Nürnberg	Sclera	43.5	141.5	30.742	98	10.8889		https://image.jimcdn.com/app/cms/image/transf/dimension=605x10000:format=jpg/path/s0c1fd453d3ae7eca/image/i86f80f6b8662a016/version/1584136189/image.jpg
GG-29	Gorilla	gorilla	male	Tadao	Wildborn	Dvur Kralove	Iris	48.89	100.44	48.6758	51.55	1.14556		https://www.flickr.com/photos/ajhaverkamp/18900440650/in/album-72157653203122536/
GG-30	Gorilla	gorilla	male	Azizi	Captive-born	Warsaw	Sclera	56.17	109.5	51.2968	53.33	1.90464		https://www.flickr.com/photos/ajhaverkamp/18833398378/in/album-72157653114896135/
GG-33	Gorilla	gorilla	male	Richard	Captive-born	Prague	Sclera	32.4	146.1	22.1766	113.7	2.22941		https://www.flickr.com/photos/ajhaverkamp/15294043127/in/album-72157647460216165/
GG-35	Gorilla	gorilla	male	Samson	Wildborn	Givskud	Sclera	48.58	68.42	71.0026	19.84	0.684138		https://www.flickr.com/photos/ajhaverkamp/8794803663/in/album-72157633502959627/
GG-37	Gorilla	gorilla	male	Awali	Captive-born	Amnéville	Sclera	18	67.92	26.5018	49.92	0.656842		https://www.flickr.com/photos/ajhaverkamp/14595014181/in/album-72157629912248529/
GG-38	Gorilla	gorilla	male	Buzandi	Captive-born	Hanover	Sclera	45.4	141.4	32.1075	96	3.69231		https://www.flickr.com/photos/ajhaverkamp/3893913318/in/album-72157622271316998/
GG-39	Gorilla	gorilla	male	Kumba	Wildborn	Antwerpen	Sclera	49.2	123.73	39.764	74.53	1.4906		https://www.flickr.com/photos/ajhaverkamp/4635968727/in/album-72157607037998026/
GG-40	Gorilla	gorilla	male	Makula	Captive-born	Kerkrade	Iris	57.07	84.96	67.1728	27.89	0.281717		https://www.flickr.com/photos/ajhaverkamp/2584623344/in/album-72157605643308448/
PA-3	Pongo	abelii	female	Suma	Captive-born	Dortmund	Sclera	48.07	91.2	52.7083	43.13	1.30697		https://www.flickr.com/photos/ajhaverkamp/6854672466/in/photolist-brHZj3-2b4DA4A-wkhh2u-RGjRMA-2cJhkJY-2cJh3au-Q537Ak-2cJh7nh-2crwygM-2dKEjK3-ngdXQx-2dQddw2-2b4EgcW-byrZST-2b4Dmij-Q52WFF-2crvJ4e-2crvGgg-2b4EEqE-bkx7jL-2cJhycy-2b4Drb5-2cJhoif-5yrzY5-2cJgMsd-2cJhj2Q-RGjELN-Ln8QfS-2b4E4Uf-RGkc6W-2b4E4eY-5yncyB-RGjDJs-RGjswY-zG68TX-Q5345x-Q52qzD-2cJhWUC-2cJhtR9-Q52A98-2dKF7g3-2dQcjzr-bDGwNx-2dQcZnX-Q…
PA-4	Pongo	abelii	female		Captive-born	Leipzig	Iris	34.4	143.2	24.0223	108.8	3.2		https://www.flickr.com/photos/ajhaverkamp/18558973253/in/photolist-ugZAat-UMrp6f-ADRkvU-oksoWv-uWo9Fz-M23z8Y-oTbEi6-MYCmA6-geC53T-fY1Q4m-uWeSgs-ugP9um-vdjFEU-uWfPHC-zG6bwH-zG6c5r-zpsDGj-ugZq8e-e1QaLo-zpudWS-uWfvEq-ve9Gwg-vqzQ1m-povCSy-r2DRPR-oJ7txt-vdQiSP-vdQie4-8FQM8J-w5Zhn9-KqFp2A-posVXj-wo4cQB-8FMAZD-w67d7T-w5ZnFs-8FQND3-vqJoyk-2h8EB7g-2h5VKJi-2fKjvZa-2cnE4do-2g9ez8T-2h8EAVu-2ivNBwD-tbzdXA-2h7…
PA-5	Pongo	abelii	female		Captive-born	Gelsenkirchen	Sclera	40.3	120.8	33.3609	80.5	4.025		https://www.flickr.com/photos/christinegerhardt/34511329615/in/photolist-UzDzWp-zgQrjw-wVjqxN-Urcw6L-CoGzb3-Tid6JA-dw335G-hajM3U-9BPQ9e-pbQwTz-8aerGx-dHzVBT-vUnaZK-dJunK7-vwBWhA-hakjQm-95Bji6-Uw1gAE-dyJDRs-d7QxU3-KfjtbD-ppo6Mz-dW17qy-cumECh-dVUzTM-dVUBGX-mP5z8Y-o1zCpi-7Kdf9Z-dLccMa-dRAWqj-q6E2p4-dSJ88Y-dW16j9-dW1e1f-7YvM5J-dSJ8sE-duZ68n-FTRPg8-7YvLuA-eXczCd-pivu6G-dVUxU2-ht6M3j-8jFdRm-d7QufN-qp4G…
PA-7	Pongo	abelii	female		Captive-born	Berlin	Sclera	42.11	123.33	34.1442	81.22	2.13737		https://www.flickr.com/photos/jakok/43821017245/in/photolist-29LjaJ6-G4M9M-FJX28-FJWRK-FJTTu-G4MHa-23yfvk5-EaEtTP-7S3Pk4-23pFmCj-JqcQzD-99xT3G-2iggmCV-2g2ixDP-2eyGaD1-2iggpvP-2ighsgc-2ighsxp-2ighsoB-2ighszU-2iggphh-2iggpPu-2iggpns-2ighqki-2iggodP-2iggnLM-2ighrrX-2iggoF2-2ighrm6-9z2D3u-DRBdR9-ayGeTV-hhcFq-YKkxc6-8ubNA7-29Ljhm4-24a43QT-QTKkAV-4yeZbK-oXMGVi-aWTYKc-W8p4j-bRzr66-CCSbrz-kNF4Hu-r77qvw-b…
PA-8	Pongo	abelii	female		Captive-born	Hamburg	Sclera	50.4	144.6	34.8548	94.2	4.71		https://www.flickr.com/photos/memostothefuture/6755660901/in/photolist-bhYwC6-7b3Emp-fMGn26-4D5pSD-aiw4wy-vEtZtJ-eTWFw-rMeSfE-awyLJj-aemz13-daaBDG-oJxMdg-8ftK7d-XMehUN-eAdgp-LfJ8eG-rij4CW-r1QLB9-b2ew1e-KtnwL4-JmL5JE-LQixxA-rinnwP-rij8XC-rg57ij-KtnxWa-2A2oJN-9Ts2jH-c9imYq-cNWkYW-9v9gRw-yCo2vj-nuBw2v-D9eua-SaSiJj-5STCoS-LfJ923-5STCyd-f2F89-25Qbm5A-dba4ZK-BhEvgf-o1uhYm-adBD7y-9zH22k-cNWkQ1-dcztB7-eh…
PA-11	Pongo	abelii	female		Captive-born	Dresden	Sclera	132.3	162.2	81.566	29.9	0.664444		https://www.flickr.com/photos/ajhaverkamp/22033354691/in/photolist-zz1GHH-jVMAP-zy92uX-fGENFA-TT1xhm-drwWXu-QoJKum-8tDtUd-ifn2PW-LZiFmu-LKt3LE-zy91GV-zgxaK3-zz1whx-yB6WmU-y9wX9z-yBfqS4-LcLi6S-4XziTQ-M6ZVyq-LcWtP4-9PWmNE-GMVuPa-25nebwg-GMVjXX-HAx9Rp-579JWV-9vURmG-nA5oSQ-fmjzUK-xD2xvB-HHwpkD-25nebEx-ppthsv-zx471J-zgxjAu-zvPNL9-a6nowL-H8SWz2-74axV9-oqTFEM-geLThX-geKGzD-geKLmM-aKUHpR-geKVDL-geLaBo-aK…
PA-13	Pongo	abelii	female	Moni	Captive-born	Stuttgart	Sclera	33.5	204.5	16.3814	171	9		https://www.flickr.com/photos/w-tommerdich/32484229441/in/photolist-RuwaFp-nZQ7eu-cQhzF7-p6NoTj-5UHjka-5rcV6u-dNdPrE-cQhyCS-JdSzvf-kSJu8b-aHnkMD-7ackQm-axs2QY-aDNiS4-e9SXrR-aJtvuX-djhTwG-c1BJab-cQhAQN-ick7sA-QrBTfK-7YSA9H-aFd5PV-CBX6m5-TB49xt-Pf6qdy-RVQX2V-EqKvaa-pPFRh7-ictDtX-aujhXQ-Q31Eu-byprMh-rJnhQ8-YBkt1Y-9hm9X9-Q31EU-aL1rVt-826VVH-5sax2Z-azMrni-9UUTaX-9qUuai-bypsS3-aujiZU-d2NkyU-eXWTHK-6psa…
PA-15	Pongo	abelii	female	Matra	Captive-born	Munich	Sclera	67.2	171.5	39.1837	104.3	3.06765		https://www.flickr.com/photos/absurdistan/3383939011/in/photolist-26kfijf-24MjHS6-e6h4ai-24MjJ62-26kfhVE-e6gWZk-28D7NfH-8pS5r9-qLDaoi-cwPe4s-rACkZu-iSwkyX-pQZrhb-9Bn7Dx-8pNUH8-8pS5Y1-8pS5Qb-8pNUep-nd42R3-6a2zb4-8pNUyX-fQRD2n-naYeWQ-8pS5vC-d6uCP3-7MpVSo-8pNUiz-8pNUng-2d6aV4w-awxMTs-8pNVcv-8pNUrr-2cNxovM-mRjDkp-e6nD6b-8pS5du-8pNUv6-8pNUPX-8pS55W-KSWvBy-4FwVVj-mKs6oj-rCPNX8-mKs3R5-e6h3sH-mRjTmT-mRkc…
PA-16	Pongo	abelii	female		Captive-born	Basel	Sclera	37.7	161.6	23.3292	123.9	2.52857	Reflexion in pupil	https://www.flickr.com/photos/tambako/14353298808/in/photolist-nSmpF7-6ncy5X-6WaagL-yiEEsX-9CDh9Q-9CAnen-9CAnn2-9CAnwk-9CDh1Q-qAeBFS-s9YFHk-dQDTgT-dgr7FP-2eq2uz-cPwXGL-sdb8Zk-217jD1y-xfEFqg-7baiCC-paXYME-yrixPN-Lqvdfp-2izpN4q-fFqvSa-fGgPyN-rdSf4e-2izrg6k-6VYsM6-5YKKN-7wi9bc-e7Y79o-e7SsBx-sdfWZK-jrXW9U-4896aY-5NdY2w-nwBjpy-nyEafT-76AnAy-df6qjd-dfSH99-fGfMp1-nypwC9-9CjoWz-9CjtCR-9CjTHg-9Cjuv6-Lf3A9…
PA-18	Pongo	abelii	female		?	Chester	Sclera	27.67	66.5	41.609	38.83	3.23583		https://www.flickr.com/photos/134161420@N07/25969061051/in/photolist-FyNe6V-LF4MoX-m4Awo4-btAEnJ-Rc3ySc-LmN8tZ-brnQRK-9eBNqx-7ZkCS4-Uv1Ska-fskWaL-M5cXq6-ME8yyw-ME8yQJ-mWwnCE-MbHGvw-F9TeS8-DP9XV-m7Pqe5-nB1nhF-TqDzYM-ScREzq-71RyPp-JH6wvP-duqF9Y-d3P3Ny-d3P3U5-9nhptL-xocWRN-4HXQbS-whrM6L-mWuqhk-bwcqw5-or5drM-r9qYkT-7Hhr54-brnRQt-7Hmm4N-7HhrfB-PxVsqD-m4C3Xs-6irREn-Tums2i-6ckf4d-8cjBbE-84FLEY-bpgMv5-JL…
PA-21	Pongo	abelii	female	Puan	Wildborn	Perth	Sclera	57.44	118.11	48.6326	60.67	1.63973		https://www.flickr.com/photos/chimp_amy/6954888688/in/photolist-bAzC6W-4HBRo8-5YdLQP-4unjHK-4Am8gw-5YhP9G-5YhSMJ-5YhKud-5YdH4t-4FUB63-2QzXsZ-5du2RK-4AgSni-4Am9gu-4AgSci-4AgRDk-4Krwen-5pNUEm-5miNPP-4AmaTQ-5C6mX5-4K5bA9-TRkwj-5pJzZP-5moc4G-4K5cFC-5pNUL1-2QzXwR-2L1dfo-5dtZRz-5dyjWs-4FQqTg-5C1mX6-5mobnf-4mJhZd-5dyk5h-4Krwk6-4FUBL3-5mo65U-AsLSj-5HbAMB-5pNUXy-5mo5bU-5pNVo1-5miVwt-5miWfz-5mobLY-5mo5nL-5…
PA-22	Pongo	abelii	female	Djambi	Wildborn	Frankfurt	Iris	17.67	78.44	22.5268	60.77	5.06417		https://www.flickr.com/photos/112731742@N02/15217153699/in/photolist-6ZFeis-5nWGfs-dWuGeQ-5nWG1w-5nSrqe-pACTEe-pbFTCX
PA-23	Pongo	abelii	female	Puppe	Wildborn	Toronto	Sclera	43.3	140.3	30.8624	97	4.85		https://www.flickr.com/photos/cypher40k/31457407055/in/photolist-PVMraa-PNL8sf-9P8tBC-cpjMyJ-EmJeRJ-f3NKdx-wHtETh-oSY1cc-FcuraX-cLzRNN-pkXwwX-vG2r3u-c1VHaw-p8qf1h-fHEakj-wYWX9y-nKVddh-c3yzTW-7k4D9e-3p9ccY-eggrj1-7DCYth-qqNJ56-PD6i4x-zvgzJ1-r5HeYV-DeQaVC-55Q9Fu-3sBBxi-5jczui-c3yzas-9ogBxq-9QYAKn-cnWPt-3P9fMe-e1PmEb-7UwRDE-w9kfo8-qZ83u6-oMQ5jK-HpNnSd-jH8XQY-cUnEHq-8TNFFW-8TNGnJ-8TKbhB-nUbuFH-azU5Hj…
PA-1	Pongo	abelii	male	Bimbo	Captive-born	Leipzig	Iris	23.57	105.81	22.2758	82.24	1.78783		https://www.flickr.com/photos/ajhaverkamp/21390235696/in/photolist-yAbxRb-2cJh7V1-8ZMDsX-VKbB9r-8ftK7d-TeiNid-2ifzvo-K4Rf9y-2ic8Ywv-LfJ8BA-yKcQAe-zpufay-LfJ8eG-2dQdgai-zpsKAo-2ic8Yzm-26GCuAo-jwfkDo-Q52sSe-naxdfT-LfJ6qG-zGYTwn-brDh9X-brDfoi-zG6auT-amkwY1-amhJRv-brDhNa-amhKdr-UfRkM8-9Ts2ei-8h74Zt-GKxRbQ-6fqAiv-brDgoM-HE489E-2b4DyXh-Q51TDF-Lq4isD-pEETTc-LfJ7nb-zEYPww-2b4DmYY-povCSy-2crwz3X-RGjuKf-2c…
PA-2	Pongo	abelii	male	Jolo	Captive-born	Liberec	Sclera	112.5	178	63.2022	65.5	2.72917		https://www.flickr.com/photos/katka789/6930768051/in/photolist-2b4EgcW-byrZST-2b4Dmij-Q52WFF-2crvJ4e-2crvGgg-2b4EEqE-bkx7jL-2cJhycy-2b4Drb5-2cJhoif-5yrzY5-2cJgMsd-2cJhj2Q-RGjELN-Ln8QfS-2b4E4Uf-RGkc6W-2b4E4eY-5yncyB-RGjDJs-RGjswY-zG68TX-Q5345x-Q52qzD-2cJhWUC-2cJhtR9-Q52A98-2dKF7g3-2dQcjzr-bDGwNx-2dQcZnX-Q52yDz-2b4EhdJ-RGkh8E-Q52xSp-2dQdenF-LfJ9z7-zpsrdb-Q52we4-8FQBfA-2dQd6PV-2cJhumN-2cJhuJ1-2crwfb…
PA-6	Pongo	abelii	male	Schubbi	Captive-born	Gelsenkirchen	Sclera	52	120.11	43.2936	68.11	1.04785		https://www.flickr.com/photos/michaeldoering/13659902594/in/photolist-mP5z8Y-o1zCpi-7Kdf9Z-dLccMa-dRAWqj-q6E2p4-dSJ88Y-dW16j9-dW1e1f-7YvM5J-dSJ8sE-duZ68n-FTRPg8-7YvLuA-eXczCd-pivu6G-dVUxU2-ht6M3j-8jFdRm-d7QufN-qp4Gut-7J1SKo-dSJ8i9-q78nm3-7YvLgU-dSCxZ8-dLhH45-dLcc6r-dLcbNp-7YvKKu-cyboQj-dLhDTU-ezub6T-dSCDCX-cDEpcJ-a1EXAm-a1EWVd-dGKqzC-eQCk3j-7RUz6z-a1EYcy-dSCwQ6-dLhF4u-98wTY9-8hQvgT-dGKr29-7Yswvn-…
PA-9	Pongo	abelii	male	Tuan	Captive-born	Hamburg	Sclera	22.25	61.75	36.0324	39.5	1.31667		https://www.flickr.com/photos/ajhaverkamp/29046347782/in/photolist-LfJ8eG-rij4CW-r1QLB9-b2ew1e-KtnwL4-JmL5JE-LQixxA-rinnwP-rij8XC-rg57ij-KtnxWa-2A2oJN-9Ts2jH-c9imYq-cNWkYW-9v9gRw-yCo2vj-nuBw2v-D9eua-SaSiJj-5STCoS-LfJ923-5STCyd-f2F89-25Qbm5A-dba4ZK-BhEvgf-o1uhYm-adBD7y-9zH22k-cNWkQ1-dcztB7-eh97yu-4BvjLX-cNWkFw-6dRBM7-ahmQck-au7vVZ-yV15u2-9zL1nG-aua3Gb-82fCDw-TWtEaK-9twp3L-sfijG9-cNWmaC-ewpfES-M7d3…
PA-10	Pongo	abelii	male	Toni	Captive-born	Dresden	Sclera	56.2	170.7	32.9233	114.5	2.00877	Reflexion in pupil	https://www.flickr.com/photos/ajhaverkamp/22033318001/in/photolist-zz1vP8-zgx4Zf-HHtn1e-aB2CKs-yB6WLw-zgx96G-zgvyjh-yB6ZMG-zxTDe-zgC3X6-zx42Xy-yADbPT-sbEt7k-zy93Gr-e5NxX9-e5NzU9-ehDfnV-EfDsq-zgxe2U-M7EbVi-zvPL4f-ehDfn8-zgBXta-zgvuWW-mnSjZR-AUT5Pg-AUL9Li-SKWxy3-ehDfoz-yBfuGD-fGEMRN-fGocFn-fGENrE-9H3mfB-zgC1Mz-fGEN75-zz1GHH-jVMAP-zy92uX-fGENFA-TT1xhm-drwWXu-QoJKum-8tDtUd-ifn2PW-LZiFmu-LKt3LE-zy91GV…
PA-12	Pongo	abelii	male	Charly	Wildborn	Frankfurt	Sclera	40.8	194.3	20.9985	153.5	6.14		https://www.flickr.com/photos/55557603@N07/6893236019/in/photolist-bv8CUT-gyxb7q-gywL4J-gyxgbT-gywy2Y-9SvvCu-gywYxb-gzEd6J-gywhqs-gyxr6c-gyxNUF-gyxkya-onCSsV-gyxe5g-gywdRo-gzF4BM-gywv5Y-gyw8TC-gzF6v6-gywCMk-gzExDn-gyvZNj-gyw7YS-gyw2uA-gywBBp-gyxcya-gyx1dV-gywHn3-gzEybK-gyx1J4-gzELmN-gyx28F-Ktn3Fg-gywvr9-gzE89u-gyxaea-gyw8wA-gyxd2e-gzECwP-gzF7za-EAQMkC-2ijSUL5-2hamCrZ-2igkbGq-2hEu8vX-gyvGeb-gywGkb…
PA-14	Pongo	abelii	male	Bruno	Captive-born	Munich	Sclera	86.9	198.7	43.7343	111.8	1.55278		https://www.flickr.com/photos/paco_muc/14327307876/in/photolist-nQ4ctA-Mbu77b-T2S25s-286MTaY-279W13h-gUiMBD-5iqM7s-VNaRoG-oRTgcW-R6A1WN-FV46mn-QTKkAV-28xLgZM-CDmJyZ-2fAB1Lm-2fAB1TA-RUPbpB-fCc7Yy-fBWSqn-fBWKYB-2fAB6cq-ZE2Z59-254Gvbp-2ehkTer-RUPbte-2fFiFSx-Tx1ow7-254GsG6-RUP7zx-23D3LnS-24MjHXX-24MjJbn-246steV-26kfiAs-r42SUN-fewVsE-JxAQvo-kFWmop-UFALzh-kUxLir-JvHYfK-fCegA3-efVpAv-pN2ZCF-eg2a3S-Gwq9G…
PA-17	Pongo	abelii	male	Ujian	Captive-born	Pairi Daiza	Sclera	38.5	76.5	50.3268	38	2		https://www.flickr.com/photos/cameron_hf/6590534303/in/photolist-b3odeM-7FoHou-6X5Jpf-88Xaf4-rL6YT1-fAcMc1-7eCU39-7eT33d-4N5YAw-dM4s6B-onUjH2-moNYkA-7eT2MA-7eT2Rq-7eT2Zd-7eyF6v-mBEG19-7eT2Wm-moNSX1-7eT31q-7eT2L5-7eT2XE-7eP94K-oh2tVU-7eP96a-KQ8uNG-7eP912-syhNph-moMwv1-eN5oDf-728srG-28wfrQU-6xLaKj-m4yA6i-rDM5ni-7H6kQM-5sBWUw-9ZAQp7-7A3zij-9AxKyN-7Hag8d-7yE7fN-BTAobh-9BiysU-2YRuWH-GP9pSc-9Biyfw-28eE…
PA-19	Pongo	abelii	male		Captive-born	Amneville	Sclera	66.47	139.07	47.7961	72.6	1.61333		https://www.flickr.com/photos/ajhaverkamp/14411903427/in/photolist-nXwLMz-KaztVC-r7o1nX-Kazufq-ogM82H-KcTbVr-KazvmJ-oeHmCi-74YPGo-74YPMh-2h7dxQH-RnTfSR-2iUUdFy-UqRp2M-qGkBUd-eKVFa9-pgXF6u-2cqVyBJ-N83XsC-6vMB8F-tTkK6y-JomAoq-21Aon8d-24Vzrxe-sKS2RA-c4WxT7-6ULVjA-KaztyW-6DWLuE-P6qYw3-2iswJ4z-2gxZ9K8-RnUJnz-eDyhjG-25aQgLV-H3bLUY-25aQfC2-EA7n4g-EA7mxg-74UUCc-74YNPq-74YP3o-74UUyx-6vjJQo-2aBKnCi-2iswJX8…
PA-20	Pongo	abelii	male	Walter	Captive-born	Dortmund	Sclera	70.3	156.3	44.9776	86	2.86667		https://www.flickr.com/photos/jakok/49088580027/in/photolist-SRECbA-2hMLHkM-2hMJ7cw-2hMMLY7-2hMLH7f-2iYVGDG-qJCGSE-A2cDGn-A2cHh8-aDF8Re-aDF9zV-aDK2aL-Q55KHn-2cJmde9-aDF91T-RGpSe7-2b4JkwQ-Q58ion-2dQiVXP-2cJkjs3-aDF8rZ-Q56jG8-2cJkiCC-2dQirpM-2crBgB4-RGpRJj-2crB57a-aDF8XF-2hNdB72-2hNeEdr-2hNeCiQ-25wPj1U-29UPJB1-oTC5KU-2hMMMXw-2igf9Dy-rripeM-2hNdCwb-2hMMNC4-2hNaZrv-2hNdBeG-2hNeCbL-Fr5Dmh-ydeDSZ-29Z6x…
PP-1	Pongo	pygmaeus	female	Miri	Captive-born	Duisburg	Sclera	31.08	80.75	38.4892	49.67	1.03479		https://www.flickr.com/photos/ajhaverkamp/25899307330/in/photolist-FsCHKy-VKbB9r-FQs9Rb-yAbxRb-LfJ8BA-amhKdr-zpsKAo-TeiNid-zpufay-jwfkDo-zGYTwn-hq1cL-HE489E-LfJ8eG-hq1ca-UfRkM8-naxdfT-8ftK7d-8FQGvf-KRPuui-bECSHt-brHWv5-povCSy-oJ7txt-2h5cFsx-AY4UeK-vdQiSP-vdQie4-KqFp2A-posVXj-2dQdgZ4-Lq4hKB-RGjLLJ-Ktn6ht-dba4ZK-8FMxeP-aycxT2-ayfeVL-Q52AMn-2dQdi4P-aycxA8-aycy6K-ayfeYm-2hE4rMU-LrF8nW-uQQQC8-XmM3Zn-b…
PP-4	Pongo	pygmaeus	female	Sungai	Captive-born	Krefeld	Sclera	73.87	129.27	57.144	55.4	0.769444		https://www.flickr.com/photos/ajhaverkamp/22339854681/in/photolist-A36Aui-pUnJTm-FHPPe8-Uxo82G-oZMWth-qxYQQn-nSkqgs-obANY8-FFvK2E-qRdCPn-tX7Eej-ViDqXG-e7bTtB-2f2GNjy-Uxo7Aw-fPMtRc-qhHYZY-BUwpaY-tdw5Zu-JQdx4f-FPFwMK-FHPSxn-eX6Lip-yWr4ym-A117Uw-A3642i-zJyvry-qyNyQw-Uxo6U1-rgLjDM-o9JJH9-BWQake-UMGLbe-z7Lsvd-qQjZ5C-UEb9yd-qQfcJp-FpzuVj-ULYRXU-ak2Txr-BC1juu-zaUpbD-UDGbbE-TqPPbb-r4xPUv-nRrafG-eJ6t5L-V7…
PP-5	Pongo	pygmaeus	female	Lea	Captive-born	Krefeld	Sclera	26.33	63.33	41.5759	37	0.587302		https://www.flickr.com/photos/ajhaverkamp/21736346406/in/photolist-z7Lsvd-qQjZ5C-UEb9yd-qQfcJp-FpzuVj-ULYRXU-ak2Txr-BC1juu-zaUpbD-UDGbbE-TqPPbb-r4xPUv-nRrafG-eJ6t5L-V7Jkwy-A2afyD-t1Cc7p-eHZFWZ-gdpLFw-rfVpgK-VJBsWv-qN7uPQ-CMuium-UMGLSV-yDYn5J-w6uiLq-76TY84-zaUpxa-cDXARL-VT8yQ1-UvQ2gH-9f98yE-gdp3ho-nFPMYt-76XT1u-gdp1kB-xqbCvV-p3iNnc-TYppVR-br93nN-6vmMwn-ooLCKm-nSm2CD-UDGaAw-6vqYrS-kSfCj8-6vr137-V7J…
PP-7	Pongo	pygmaeus	female	Nonja	Captive-born	Münster	Sclera	12.13	90.4	13.4181	78.27	1.44944		https://www.flickr.com/photos/ajhaverkamp/8838768226/in/photolist-et3ZRC-oF5DLB-zJE7LU-hadWAd-TfRUFJ-sXD8HV-CUHXTC-neUt8i-KYEB7T-K38xL9-pc6yvy-UxvjF8-dkYx7a-Uxvu46-qHvH3e-neUmSU-ngXnxe-neUc1Q-neUxAX-neUjn2-dkYBgy-nTuRN6-6mN5eB-esZtPn-KRYQNx-6mSexo-nTuxQd-sVfLk5-UK369z-dqhnBn-85WCkh-85Ts6Z-dqhidx-dqhu3C-dqhrbm-dqhjGk-nTuUSc-Uxvkm6-nTuB4N-dkYwUn-o8X39C-UFnmtQ-UFnm2C-ahuDgW-UFnktd-dqhojF-wqfaoM-oaUJ…
PP-9	Pongo	pygmaeus	female	Niah	Captive-born	Münster	Sclera	71.25	104.83	67.9672	33.58	0.589123		https://www.flickr.com/photos/ajhaverkamp/13940789452/in/photolist-neUc1Q-neUxAX-neUjn2-dkYBgy-nTuRN6-6mN5eB-esZtPn-KRYQNx-6mSexo-nTuxQd-sVfLk5-UK369z-dqhnBn-85WCkh-85Ts6Z-dqhidx-dqhu3C-dqhrbm-dqhjGk-nTuUSc-Uxvkm6-nTuB4N-dkYwUn-o8X39C-UFnmtQ-UFnm2C-ahuDgW-UFnktd-dqhojF-wqfaoM-oaUJ23-esZoTz-CeFJYJ-4gQone-r9M8R4-UFnmgq-Uxvt6z-9VBA8G-uh97GV-vdYU5F-vdYTsZ-esZreT-ahuSM1-hqeH5n-8hattt-UuJaPo-ahuQpd-wEp…
PP-10	Pongo	pygmaeus	female	Temmy	Captive-born	Münster	Sclera	40.5	103.17	39.2556	62.67	2.84864		https://www.flickr.com/photos/matthiasbesant/8577425192/in/photolist-e4XxFf-6mSeCU-v2uCUi-e4RZoX-uSE1WZ-uSwx5E-6JP5Gd-cpMD5Y-v2q9M4-zW1w3X-e4XApA-et48Q3-SUFUDC-dkYxn6-UuJa3J-etoMnN-oxxAag-esZwde-oPKP6R-neTUy1-dqhszA-dqhm1c-ysK6sq-6o8kQD-22tGCS5-vpaxYc-6mN66n-6mSi6f-UuJbkd-BrK99o-6mSgJm-et3Udj-6nsuyt-fcGZ6r-fcXmLQ-vdYTKH-GjH9an-oMZPBu-n3EVVz-9Tn4d3-4gQooX-6mN8Ua-2havhnD-6mN91F-6mSiih-6mSirA-cuF1JS…
PP-11	Pongo	pygmaeus	female	Sari	Captive-born	Münster	Iris	27.44	60.22	45.5663	32.78	1.72526		https://www.flickr.com/photos/ajhaverkamp/14366262879/in/photolist-nTuRrz-CgY7nR-6mN52a-nTuVYF-6mSfVf-6mN3de-6mN2jV-6mSdSj-6mN2v8-6mSe7U-6mN5aB-6mSdN3-oaUE93-6mN2qx-6mN5Pc-6mSdZ3-6mSc9A-6mN4fX-2hax222-6mSgEf-6mScBb-6mSgeW-6mSfzh-6mN6LM-6mSdvh-BrKhnN-6mN35g-22wqQ7n-dqhhne-dqhnMs-esZHcc-6mSeYh-6mSfth-6mSdeq-6mSbZJ-6mN6u6-6mN3uP-nTuVSt-6mN5va-6mN89r-6mSfeN-6mSbQG-6mScQY-6mSeTw-6mSdnL-6mN3Kp-9rWcMt-6…
PP-16	Pongo	pygmaeus	female	Wattana	Captive-born	Apenheul	Sclera	22.33	107	20.8692	84.67	10.5838		https://www.flickr.com/photos/misja2011/30297255596/in/photolist-NagmxN-vsnrSb-McS8Jo-eZQrwG-N8quUr-H5wwd3-MNNpc3-Ng6AUs-7SAm42-v21Q8D-bMCdE-aJJPU-bMCcM-euA8m-cHhxg-extak-euA9v-euBEQ-cHhzu-xEeeDW-djVWPp-WuJhax-AcwZE-bMCbh-bwunN5-vkURT9-MikwUE-oxvBFe-MiksmS-NbZye2-bMxiB4-ouuCEg-c1tjom-bMxht4-bRDa3H-FFShTg-bQCmGT-dZRJ72-bXhxmw-bMxeQg-XSPMvk-byCA49-o3Pzpp-2TPryy-yRyMow-Y88AmG-JG8nce-4KqexL-J6XxK-4Kk…
PP-19	Pongo	pygmaeus	female	Anak	Captive-born	Rhenen	Sclera	61.78	110.78	55.7682	49	1.75		https://www.flickr.com/photos/ajhaverkamp/12154602745/in/photolist-jw4vWi-XJxKNC-e9ziAt-4GBrUy-jw8tgm-d8DrQy-cBFzKU-4P9EWA-cBFBpN-aiDTNU-bKaXQ8-2ipzMEz-7SK21s-2eL2p8o-9JYQpo-6cifMe-jhkmov-kNoM51-6azzz7-4NgMAT-9itLPb-8ozvp1-6avqmg-5pBq29-5MS84A-4tXyi6-5MMSaD-4u2ChE-kNocXE-9iqFaB-dZBmxT-jw4Epa-68UR4W-294Mnrb-wKCrxN-56fW69-4P9FF9-4BCj1h-5pxagK-9mHJVW-8owiSi-5pwMLp-4GBmnb-5pBprb-2bQ4EVD-5L7yGe-xq9qzn…
PP-20	Pongo	pygmaeus	female		Captive-born	Rostock	Sclera	30.44	79.56	38.2604	49.12	1.58452		https://www.flickr.com/photos/ajhaverkamp/8807836867/in/photolist-eqjt3k-wBTpP2-zyxwXT-eGEZsg-XDVwU1-erfRGj-fFfaDE-REiD16-er9eYN-w4cPf6-wBpFWx-pPjGHc-nr62CM-fFcTEy-pwd8eF-wAGWzu-w4Ax7e-eGEW9R-nqNTLd-w4chzt-w1SaGb-nr8K8W-vLzFus-w4cm5p-eGERVn-pNLGC7-v7jBPK-wz5Xq9-fFdRto-vLzBfq-vEwQwn-eqcoqe-wjUFeZ-w1ScsA-v7kw4p-v7aCou-pNsH42-eGF2Ek-nmXcDJ-XDVwrh-w1SUCm-v7jQX8-nr8Vq9-wjN3rJ-oRQPmw-eGEURa-vLGiqe-twbB…
PP-21	Pongo	pygmaeus	female	Sol	Captive-born	Vienna	Sclera	43.67	109.13	40.0165	65.46	0.559487		https://www.flickr.com/photos/134578386@N06/47220630201/in/photolist-2eWJ5dz-e9SR9L-qNAocK-k3fgjF-cwtnmN-AgcSEY-2iznEHj-MxSKDa-WhL3cT-2hP8Rh2-RdJQeo-nQwvBf-c9zFuE-oCAdGM-S33k88-2hGTbBU-My4boG-LeLGap-bGnvmp-2ihX457-2bz6qJ9-Y4pEYF-2djDdKw-LPYuuk-w4xrLT-UPvFEk-Ljnj8X-iKK73B-pBC566-LiqK8o-vbWz1q-2i2LbFU-ZgLFct-pdYwLY-2dynjSu-8Uq5Ho-7Xz9un-FYxhuy-Sg5Q8y-VJC454-8Uq1RL-cYya7N-8UnoQn-FuM8Jm-jMFRXr-r8FK6g…
PP-22	Pongo	pygmaeus	female	Silvia	Wildborn	Apeldoorn	Iris	15.42	50.5	30.5347	35.08	3.18909		https://www.flickr.com/photos/ajhaverkamp/28099508425/in/photolist-JP4jTc-HueiVS-JP4jaZ-8LW9c9-8LW8fm
PP-23	Pongo	pygmaeus	female	Martha	Wildborn	Chester	Sclera	57.17	76	75.2237	18.83	1.10765		https://www.flickr.com/photos/alanhill/9186692244/in/photolist-eZNcxA-96KYkR-9YQXa9-9YQXiJ-6xjTWc-FqFhst-Gf71Ex-af39vJ-8opN2E-WwB4vZ-8omBgx-FquzWu-95Wu5H-FVQnoW-XxWRQ8-8omBdF-GkWC2H-FVQcK7-fDzwdj
PP-24	Pongo	pygmaeus	female	Tilda	Wildborn	Cologne	Sclera	23.67	39.67	59.6673	16	1.45455		https://freizeitparknewsnrw.de/wp-content/uploads/2017/03/17141598_1456038287787635_271351777_n.jpg
PP-2	Pongo	pygmaeus	male	Muda	Captive-born	Saint Aignan	Iris	26.33	65.78	40.0274	39.45	2.07632		https://www.flickr.com/photos/114775612@N02/29489492847/in/photolist-ER6a6R-FmeoFU-2bDvfUN-H1egFe-2iymGb5-5Perpb-HMQvJV-w2oCDK-5BU6es-LVTmPR-yjQ4Hq-8BPa9J-5BPMMZ-8BKPxR-8BPaJ1-5ZxRrt-puopik-48WdyB-q9zC4q-8u8vcC-49xePU-49xeNJ-9T1bbe-8u8v8L-8u5pAe-8u8v2o-WAAAuU-dFKfHL-8vh2SQ-8vdYgz-8ontbf-NZGcF-zgRXaT-ER65Gk-dBuUf5-8ojinx-8onx5A-8onw9G-cMefsC-afTJR3-ahFEAu-CSUciR-bE1TtF-22uFgAm-bE1Tk8-aactun-7ZZ3wT…
PP-3	Pongo	pygmaeus	male	Bornie	Captive-born	Cologne	Sclera	27.44	48.5	56.5773	21.06	0.4212		https://www.flickr.com/photos/ajhaverkamp/4999782612/in/photolist-8BPcbu-nrQPzr-8BKMHe-Ep8cBZ-8ojk5k-5ZC5Mj-8BNU6G-21DUSV-8onwcb-br6YuJ-bwDk29-wTKE16-egq26w-dMpwEw-dMpwLm-dMpwNE-dMiY98-dMpwJW-dMpwMm-dMpwDf-dMiYki-dMpwUf-dMpwxj-dMiYaF-dMiYh4-dMpwVb-dMpwxQ-dMpwRy-dMiYs4-Up8USY-o4iehJ-vbbRDP-o4if7Q-2jNV7C-52JsVe-2fAZpyb-2ehHKPx-o4jksV-Q9icoT-22b3dH9-4W1wkK-ER6a6R-FmeoFU-2bDvfUN-H1egFe-2iymGb5-5Perpb…
PP-6	Pongo	pygmaeus	male	Telok	Wildborn	Krefeld	Sclera	37.17	85.17	43.6421	48	1.02128	Reflexion in pupil	https://www.flickr.com/photos/ajhaverkamp/9008997480/in/photolist-eJ6t5L-V7Jkwy-A2afyD-t1Cc7p-eHZFWZ-gdpLFw-rfVpgK-VJBsWv-qN7uPQ-CMuium-UMGLSV-yDYn5J-w6uiLq-76TY84-zaUpxa-cDXARL-VT8yQ1-UvQ2gH-9f98yE-gdp3ho-nFPMYt-76XT1u-gdp1kB-xqbCvV-p3iNnc-TYppVR-br93nN-6vmMwn-ooLCKm-nSm2CD-UDGaAw-6vqYrS-kSfCj8-6vr137-V7JjkL-nG7FW8-8xNpLg-pZbhnq-eHZhPT-eJ5PWb-fAM6Ey-76TYGv-gdnSjZ-BC11Dp-z58qbh-VSAy5q-oqJJjP-UvPZ…
PP-8	Pongo	pygmaeus	male	Pongo	Captive-born	Münster	Iris	48	87.08	55.1217	39.08	1.26065	Reflexion in pupil	https://www.flickr.com/photos/ajhaverkamp/14366264069/in/photolist-nTuRN6-6mN5eB-esZtPn-KRYQNx-6mSexo-nTuxQd-sVfLk5-UK369z-dqhnBn-85WCkh-85Ts6Z-dqhidx-dqhu3C-dqhrbm-dqhjGk-nTuUSc-Uxvkm6-nTuB4N-dkYwUn-o8X39C-UFnmtQ-UFnm2C-ahuDgW-UFnktd-dqhojF-wqfaoM-oaUJ23-esZoTz-CeFJYJ-4gQone-r9M8R4-UFnmgq-Uxvt6z-9VBA8G-uh97GV-vdYU5F-vdYTsZ-esZreT-ahuSM1-hqeH5n-8hattt-UuJaPo-ahuQpd-wEpQVN-oaUJqE-6tvNHU-ocLnUz-vKR…
PP-12	Pongo	pygmaeus	male	Ejde	Captive-born	Rostock	Iris	38	58.67	64.769	20.67	0.558649		https://www.flickr.com/photos/ajhaverkamp/9918125795/in/photolist-g7qZfT-g7q5Hj-fEWobR-pNM1qb-pwd8za-drK4ah-fEWoaK-g5XZUi-g7r36d-pwitMA-zysWnY-eGLZPQ-xXjrBM-yU2BkU-oSGSq7-np46Ld-zysXBw-gw3eue-PhXSt5-nqPhHq-2hfB1UN-2gjDBcA-2gjDsw2-2iix96J-2iix7f9-MWpM8b-2gjDTRS-J7dqYC-L2n6FN-2iizvEj-vExaZv-wjMZq3-g5V6t9-pPjGvD-JBeL3W-wjMAqo-eGKLC8-wjMzR7-nr8UMf-nqP83n-usBH3U-eGKSHP-2iix76g-2hmWT8K-2iix8sK-XWa2bA-2…
PP-13	Pongo	pygmaeus	male	Sabas	Captive-born	Rostock	Sclera	13.3	67	19.8507	53.7	2.82632		https://www.flickr.com/photos/matthiasbesant/27637308596/in/photolist-J7dqYC-L2n6FN-2iizvEj-vExaZv-wjMZq3-g5V6t9-pPjGvD-JBeL3W-wjMAqo-eGKLC8-wjMzR7-nr8UMf-nqP83n-usBH3U-eGKSHP-2iix76g-2hmWT8K-2iix8sK-XWa2bA-2iix74n-2iizw1Q-2iiAFQZ-2iizxAy-2iix6LP-2aBAZrd-2iix7px-2iiAEYZ-2iizvCa-2iiAEEh-2e3FXWX-2iix8oB-28TLmQC-2iix6PV-2iizwTr-2iix79h-2iix8LR-oBEa4Z-28pMWRa-2g1PQDS-KEUCnR-29xWCYm-N7yQWB-2cc7nVq-29H…
PP-14	Pongo	pygmaeus	male	Vladimir	Wildborn	Vienna	Sclera	57.17	146.5	39.0239	89.33	2.41432		https://www.flickr.com/photos/cornettino/130847122/in/photolist-cyChS-Hp2PN8-DHeEF9-ptrnJU-JHNbhU-2iFT3jm-2iEYYPp-2iMsNnv-23GPtSG-2iN9bms-2iMvBgp-2iN9bwC-2iMap86-2iNvH6q-2iNrg3c-2iNrfWR-2iMsNi2-4zhaiA-2iMDkJX-2iN9bt6-2iMMJ9H-2iMEZ2r-2iMap62-GxCY5F-zqn29P-yttvc8-zrdYUe-K7BzKH-4DXnPM-2iN9bpy-2iM7C8T-k3fgjF-2iNbXpY-2iNdCVR-2iMQvTs-2iNu1pr-2iMMJmg-2iNrg8T-2iNvEkA-2iNrduw-2hit8R6-2iNtYhA-2iNvGZU-2iMQv…
PP-15	Pongo	pygmaeus	male	Kevin	Captive-born	Apenheul	Sclera	39.33	113	34.8053	73.67	7.367		https://www.flickr.com/photos/misja2011/26484569483/in/photolist-GmmkNk-NeHYWj-ext8B-bMCc7-bYWNR-aJJPz-ext9r-aJJPm-bYWQ9-euA9M-bYWQw-extaX-extbV-bMCbB-djVWS2-NagmxN-vsnrSb-McS8Jo-eZQrwG-N8quUr-H5wwd3-MNNpc3-Ng6AUs-7SAm42-v21Q8D-bMCdE-aJJPU-bMCcM-euA8m-cHhxg-extak-euA9v-euBEQ-cHhzu-xEeeDW-djVWPp-WuJhax-AcwZE-bMCbh-bwunN5-vkURT9-MikwUE-oxvBFe-MiksmS-NbZye2-bMxiB4-ouuCEg-c1tjom-bMxht4-bRDa3H
PP-17	Pongo	pygmaeus	male	Amos	Captive-born	Apenheul	Sclera	51.22	78	65.6667	26.78	2.43455		https://www.flickr.com/photos/81911625@N04/8997820665/in/photolist-eH7bB4-eCWAQ4-mJrBAw-aouGuW-J6Xw8-9Aqeqm-n61b7-kVUC8-vWQrE1-d27XvW-eD3BWW-eCWub6-Agrb7Y-pv3vxC-eCWrNK-pxfLn-cEyd4-9AnhF8-5zZFw-5zZFu-dX8LjW-ez3mL-9Anhdr-eCWzjp-pgjYF-n1HwMK-eQkAh-n61a1-8MVoc4-cEDus-n61eL-5vKZzs-HueiVS-pdAf8x-N8WiHs-UYzoAU-ebTP17-5zZFr-eD3ExC-eD3KD7-5A1n4-d27VZL-5A1n8-dJXhRy-4KqeuY-3CitiF-eCWsXX-pxfMh-eD3AWQ-5A1mY
PP-18	Pongo	pygmaeus	male	Bako	Captive-born	Rhenen	Sclera	73.2	145.2	50.4132	72	1.05882		https://www.flickr.com/photos/ajhaverkamp/11999261473/in/photolist-jhkmov-kNoM51-6azzz7-4NgMAT-9itLPb-8ozvp1-6avqmg-5pBq29-5MS84A-4tXyi6-5MMSaD-4u2ChE-kNocXE-9iqFaB-dZBmxT-jw4Epa-68UR4W-294Mnrb-wKCrxN-56fW69-4P9FF9-4BCj1h-5pxagK-9mHJVW-8owiSi-5pwMLp-4GBmnb-5pBprb-2bQ4EVD-5L7yGe-xq9qzn-4BChZy-4P5nea-9fPc46-5WogmZ-dZBmvP-5dPz6n-dZBmqR-5dPy48-dZH4gQ-JgZ9KD-6HkLKk-G3nd5u-24RLgWn-2g6o1x6-7SFJE6-9vUkv9…
